# Supplementary material for: Genomic and Transcriptomic Profiling of a Highly Virulent Plesiomonas shigelloides Strain: Insights into Pathogenicity and Host Immune Response
Source: Microorganisms. 2025 Sep 17;13(9):2168. doi: 10.3390/microorganisms13092168 (PMC12473095; doi:10.3390/microorganisms13092168)
Supplement: Supplementary file 1 [file microorganisms-13-02168-s001.zip]

Archive with 3 entries (3 files):
- Table S1 Classification of virulence factors.xlsx
- Table S2 Summary of predicted antibiotic resistance genes by category.xlsx
- Table S3 Detailed list of predicted antibiotic resistance genes. .xls
