# Supplementary material for: Genomic and Transcriptomic Profiling of a Highly Virulent Plesiomonas shigelloides Strain: Insights into Pathogenicity and Host Immune Response
Source: Microorganisms. 2025 Sep 17;13(9):2168. doi: 10.3390/microorganisms13092168 (PMC12473095; doi:10.3390/microorganisms13092168)
Supplement: Supplementary file 1 [file microorganisms-13-02168-s001.zip › Table S1 Classification of virulence factors.xlsx]

## Sheet: Table S1
Table S1: Classification of virulence factors
Sample Name	VFcategory	Gene No.
CA-HZ1	Motility	101
CA-HZ1	Nutritional/Metabolic factor	94
CA-HZ1	Immune modulation	83
CA-HZ1	Adherence	48
CA-HZ1	Effector delivery system	40
CA-HZ1	Regulation	37
CA-HZ1	Biofilm	27
CA-HZ1	Others	23
CA-HZ1	Exotoxin	13
CA-HZ1	Antimicrobial activity/Competitive advantage	10
CA-HZ1	Stress survival	8
CA-HZ1	Exoenzyme	5
CA-HZ1	Invasion	5
CA-HZ1	Post-translational modification	2
