# Supplementary material for: Genomic and Transcriptomic Profiling of a Highly Virulent Plesiomonas shigelloides Strain: Insights into Pathogenicity and Host Immune Response
Source: Microorganisms. 2025 Sep 17;13(9):2168. doi: 10.3390/microorganisms13092168 (PMC12473095; doi:10.3390/microorganisms13092168)
Supplement: Supplementary file 1 [file microorganisms-13-02168-s001.zip › Table S2 Summary of predicted antibiotic resistance genes by category.xlsx]

## Sheet: Table S2
Table S2: Summary of predicted antibiotic resistance genes by category
Sample Name	Drug Class	Gene No.
CA-HZ1	fluoroquinolone antibiotic	55
CA-HZ1	tetracycline antibiotic	52
CA-HZ1	macrolide antibiotic	46
CA-HZ1	penam	44
CA-HZ1	peptide antibiotic	38
CA-HZ1	cephalosporin	35
CA-HZ1	phenicol antibiotic	28
CA-HZ1	disinfecting agents and antiseptics	27
CA-HZ1	aminoglycoside antibiotic	25
CA-HZ1	cephamycin	23
CA-HZ1	carbapenem	22
CA-HZ1	monobactam	17
CA-HZ1	rifamycin antibiotic	16
CA-HZ1	oxazolidinone antibiotic	16
CA-HZ1	glycopeptide antibiotic	14
CA-HZ1	penem	14
CA-HZ1	aminocoumarin antibiotic	13
CA-HZ1	diaminopyrimidine antibiotic	8
CA-HZ1	phosphonic acid antibiotic	7
CA-HZ1	glycylcycline	7
CA-HZ1	lincosamide antibiotic	7
CA-HZ1	pleuromutilin antibiotic	5
CA-HZ1	fusidane antibiotic	5
CA-HZ1	sulfonamide antibiotic	4
CA-HZ1	elfamycin antibiotic	4
CA-HZ1	nitroimidazole antibiotic	4
CA-HZ1	isoniazid-like antibiotic	3
CA-HZ1	bicyclomycin-like antibiotic	3
CA-HZ1	streptogramin A antibiotic	3
CA-HZ1	streptogramin antibiotic	3
CA-HZ1	mupirocin-like antibiotic	3
CA-HZ1	pyrazine antibiotic	2
CA-HZ1	salicylic acid antibiotic	2
CA-HZ1	nitrofuran antibiotic	1
CA-HZ1	nucleoside antibiotic	1
CA-HZ1	sulfone antibiotic	1
CA-HZ1	antibacterial free fatty acids	1
CA-HZ1	nybomycin-like antibiotic	1
CA-HZ1	streptogramin B antibiotic	1
