# Supplementary material for: Genomic and Transcriptomic Profiling of a Highly Virulent Plesiomonas shigelloides Strain: Insights into Pathogenicity and Host Immune Response
Source: Microorganisms. 2025 Sep 17;13(9):2168. doi: 10.3390/microorganisms13092168 (PMC12473095; doi:10.3390/microorganisms13092168)
Supplement: Supplementary file 1 [file microorganisms-13-02168-s001.zip › Table S3 Detailed list of predicted antibiotic resistance genes. .xls]

Gene ID	Location	VFDB ID	VFs	Species	Description	Related_genes	VFcategory	product	Identity(%)	Evalue	Score	Coverage(%)
gene0005	Chromosome	VFG047256(gb|WP_003027098)	LPS (VF0542)	Francisella tularensis subsp. tularensis SCHU S4	A key virulence factor does not signal through, and is not an agonist of, toll like receptor 4 (TLR-4) and has little endotoxic activity	lpxA/glmU	Immune modulation	UDP-N-acetylglucosamine pyrophosphorylase/glucosamine-1-phosphate N-acetyltransferase	49.1	6e-125	1136	98.7
gene0007	Chromosome	VFG015551(gb|NP_248741)	Pyocyanin (VF0100)	Pseudomonas aeruginosa PAO1	Toxic to bacterial and eukaryotic cells due to the reactive oxygen intermediates it generates, such as superoxide radical and hydrogen peroxide	phzH	Nutritional/Metabolic factor	phenazine-modifying enzyme	33.8	9.9e-06	109	12.1
gene0010	Chromosome	VFG000344(gb|WP_005693820)	HitABC (VF0268)	Haemophilus influenzae Rd KW20	HitABC(fbpABC) operon encodes a periplasmic-binding protein-dependent iron transport system necessary for the utilization of iron bound to transferrin or iron chelates	hitC	Nutritional/Metabolic factor	iron(III) ABC transporter, ATP-binding protein	41.8	5.5e-51	497	74.4
gene0014	Chromosome	VFG038861(gb|WP_005314296)	Lateral flagella (VF0474)	Aeromonas salmonicida subsp. salmonicida A449	Inducible lateral peritrichous flagellar system is responsible for movement across solid surfaces or through viscous environments known as swarming motility; glycosylation of the lateral flagellin is essential for swarming motility over surfaces	lfhA	Motility	lateral flagellar biosynthesis protein	59.8	6.1e-225	2000	98.7
gene0015	Chromosome	VFG001262(gb|NP_250140)	Flagella (VF0273)	Pseudomonas aeruginosa PAO1	Swimming motility; play a role in biofilm formation and other pathogenic adaptations	flhB	Motility	flagellar biosynthetic protein FlhB	44.6	6.3e-80	747	98.9
gene0016	Chromosome	VFG038859(gb|WP_005314301)	Lateral flagella (VF0474)	Aeromonas salmonicida subsp. salmonicida A449	Inducible lateral peritrichous flagellar system is responsible for movement across solid surfaces or through viscous environments known as swarming motility; glycosylation of the lateral flagellin is essential for swarming motility over surfaces	lfiR	Motility	lateral flagellar biosynthetic protein LfiR	51.6	2.3e-68	646	96.6
gene0017	Chromosome	VFG038858(gb|WP_005314303)	Lateral flagella (VF0474)	Aeromonas salmonicida subsp. salmonicida A449	Inducible lateral peritrichous flagellar system is responsible for movement across solid surfaces or through viscous environments known as swarming motility; glycosylation of the lateral flagellin is essential for swarming motility over surfaces	lfiQ	Motility	lateral flagellar biosynthetic protein, LfiQ	56.8	7.4e-19	215	91
gene0018	Chromosome	VFG038857(gb|WP_005314307)	Lateral flagella (VF0474)	Aeromonas salmonicida subsp. salmonicida A449	Inducible lateral peritrichous flagellar system is responsible for movement across solid surfaces or through viscous environments known as swarming motility; glycosylation of the lateral flagellin is essential for swarming motility over surfaces	fliP	Motility	flagellar biosynthesis protein FliP	66.5	7.9e-79	736	100
gene0019	Chromosome	VFG038856(gb|WP_005314315)	Lateral flagella (VF0474)	Aeromonas salmonicida subsp. salmonicida A449	Inducible lateral peritrichous flagellar system is responsible for movement across solid surfaces or through viscous environments known as swarming motility; glycosylation of the lateral flagellin is essential for swarming motility over surfaces	lfiN	Motility	lateral flagellar motor switch protein, lfiN	52.2	9.4e-25	267	90.9
gene0020	Chromosome	VFG038655(gb|WP_011705279)	Polar flagella (VF0473)	Aeromonas hydrophila ML09-119	Necessary for motility, adhesion and invasion; glycosylation of the flagellin may play a role in provoking a proinflammatory response	fliM	Motility	flagellar motor switch protein FliM	23.2	3.6e-25	274	98.7
gene0021	Chromosome	VFG038863(gb|WP_005314292)	Lateral flagella (VF0474)	Aeromonas salmonicida subsp. salmonicida A449	Inducible lateral peritrichous flagellar system is responsible for movement across solid surfaces or through viscous environments known as swarming motility; glycosylation of the lateral flagellin is essential for swarming motility over surfaces	lfiE	Motility	lateral flagellar hook basal body protein, LfiE	60.6	2.6e-16	194	61.7
gene0022	Chromosome	VFG038864(gb|WP_073531776)	Lateral flagella (VF0474)	Aeromonas salmonicida subsp. salmonicida A449	Inducible lateral peritrichous flagellar system is responsible for movement across solid surfaces or through viscous environments known as swarming motility; glycosylation of the lateral flagellin is essential for swarming motility over surfaces	fliF	Motility	flagellar MS-ring protein	41.2	6.2e-111	1016	93.3
gene0023	Chromosome	VFG038865(gb|WP_005314289)	Lateral flagella (VF0474)	Aeromonas salmonicida subsp. salmonicida A449	Inducible lateral peritrichous flagellar system is responsible for movement across solid surfaces or through viscous environments known as swarming motility; glycosylation of the lateral flagellin is essential for swarming motility over surfaces	fliG	Motility	flagellar motor switch protein G	43.3	5.2e-73	687	96.7
gene0024	Chromosome	VFG038866(gb|WP_005314286)	Lateral flagella (VF0474)	Aeromonas salmonicida subsp. salmonicida A449	Inducible lateral peritrichous flagellar system is responsible for movement across solid surfaces or through viscous environments known as swarming motility; glycosylation of the lateral flagellin is essential for swarming motility over surfaces	lfiH	Motility	lateral flagellar assembly protein FliH	32.5	3.3e-24	265	90.9
gene0025	Chromosome	VFG038867(gb|WP_005314284)	Lateral flagella (VF0474)	Aeromonas salmonicida subsp. salmonicida A449	Inducible lateral peritrichous flagellar system is responsible for movement across solid surfaces or through viscous environments known as swarming motility; glycosylation of the lateral flagellin is essential for swarming motility over surfaces	lfiI	Motility	lateral flagellar FliI-like assembly ATPase	64.1	2e-157	1416	99.1
gene0027	Chromosome	VFG038869(gb|WP_005314279)	Lateral flagella (VF0474)	Aeromonas salmonicida subsp. salmonicida A449	Inducible lateral peritrichous flagellar system is responsible for movement across solid surfaces or through viscous environments known as swarming motility; glycosylation of the lateral flagellin is essential for swarming motility over surfaces	lfgN	Motility	lateral flagellar protein, LfgN	42.7	9.7e-21	233	92.3
gene0030	Chromosome	VFG038872(gb|WP_005314272)	Lateral flagella (VF0474)	Aeromonas salmonicida subsp. salmonicida A449	Inducible lateral peritrichous flagellar system is responsible for movement across solid surfaces or through viscous environments known as swarming motility; glycosylation of the lateral flagellin is essential for swarming motility over surfaces	lfgB	Motility	lateral flagellar basal body protein, LfgB	51.2	6.3e-32	329	100
gene0031	Chromosome	VFG038873(gb|WP_005314270)	Lateral flagella (VF0474)	Aeromonas salmonicida subsp. salmonicida A449	Inducible lateral peritrichous flagellar system is responsible for movement across solid surfaces or through viscous environments known as swarming motility; glycosylation of the lateral flagellin is essential for swarming motility over surfaces	flgC	Motility	flagellar basal body rod protein FlgC	61.6	9.2e-40	397	97.9
gene0033	Chromosome	VFG038874(gb|WP_005314263)	Lateral flagella (VF0474)	Aeromonas salmonicida subsp. salmonicida A449	Inducible lateral peritrichous flagellar system is responsible for movement across solid surfaces or through viscous environments known as swarming motility; glycosylation of the lateral flagellin is essential for swarming motility over surfaces	flgE	Motility	flagellar hook protein FlgE	40.3	1.8e-72	683	99.8
gene0034	Chromosome	VFG038875(gb|WP_005314261)	Lateral flagella (VF0474)	Aeromonas salmonicida subsp. salmonicida A449	Inducible lateral peritrichous flagellar system is responsible for movement across solid surfaces or through viscous environments known as swarming motility; glycosylation of the lateral flagellin is essential for swarming motility over surfaces	lfgF	Motility	lateral flagellar basal-body rod protein LfgF	54.2	1.9e-69	655	99.2
gene0035	Chromosome	VFG038876(gb|WP_005314259)	Lateral flagella (VF0474)	Aeromonas salmonicida subsp. salmonicida A449	Inducible lateral peritrichous flagellar system is responsible for movement across solid surfaces or through viscous environments known as swarming motility; glycosylation of the lateral flagellin is essential for swarming motility over surfaces	lfgG	Motility	lateral flagellar basal-body rod protein LfgG	67	3.6e-98	903	100
gene0036	Chromosome	VFG038877(gb|WP_005314257)	Lateral flagella (VF0474)	Aeromonas salmonicida subsp. salmonicida A449	Inducible lateral peritrichous flagellar system is responsible for movement across solid surfaces or through viscous environments known as swarming motility; glycosylation of the lateral flagellin is essential for swarming motility over surfaces	lfgH	Motility	lateral flagellar L-ring protein, LfgH	60.8	1.5e-68	647	96.3
gene0037	Chromosome	VFG038878(gb|WP_005314254)	Lateral flagella (VF0474)	Aeromonas salmonicida subsp. salmonicida A449	Inducible lateral peritrichous flagellar system is responsible for movement across solid surfaces or through viscous environments known as swarming motility; glycosylation of the lateral flagellin is essential for swarming motility over surfaces	flgI	Motility	flagellar basal body P-ring protein	65	5.7e-126	1144	98.1
gene0038	Chromosome	VFG038776(gb|WP_016351320)	Polar flagella (VF0473)	Aeromonas hydrophila ML09-119	Necessary for motility, adhesion and invasion; glycosylation of the flagellin may play a role in provoking a proinflammatory response	flgJ	Motility	flagellar rod assembly protein/muramidase FlgJ	37.8	2.5e-48	474	91.8
gene0039	Chromosome	VFG038880(gb|WP_005314250)	Lateral flagella (VF0474)	Aeromonas salmonicida subsp. salmonicida A449	Inducible lateral peritrichous flagellar system is responsible for movement across solid surfaces or through viscous environments known as swarming motility; glycosylation of the lateral flagellin is essential for swarming motility over surfaces	lfgK	Motility	lateral flagellar hook-associated protein	35.3	7.4e-70	661	99.8
gene0040	Chromosome	VFG038881(gb|WP_005314249)	Lateral flagella (VF0474)	Aeromonas salmonicida subsp. salmonicida A449	Inducible lateral peritrichous flagellar system is responsible for movement across solid surfaces or through viscous environments known as swarming motility; glycosylation of the lateral flagellin is essential for swarming motility over surfaces	lfgL	Motility	lateral flagellar hook-associated protein, LfgL	32.1	1.3e-38	390	99.7
gene0042	Chromosome	VFG038731(gb|WP_016350347)	Polar flagella (VF0473)	Aeromonas hydrophila ML09-119	Necessary for motility, adhesion and invasion; glycosylation of the flagellin may play a role in provoking a proinflammatory response	flaA	Motility	flagellin	46.2	4.6e-51	497	99.6
gene0043	Chromosome	VFG038883(gb|WP_005314227)	Lateral flagella (VF0474)	Aeromonas salmonicida subsp. salmonicida A449	Inducible lateral peritrichous flagellar system is responsible for movement across solid surfaces or through viscous environments known as swarming motility; glycosylation of the lateral flagellin is essential for swarming motility over surfaces	lafB	Motility	flagellar hook associated protein LafB	30.1	4e-41	413	91.8
gene0044	Chromosome	VFG038884(gb|WP_005314225)	Lateral flagella (VF0474)	Aeromonas salmonicida subsp. salmonicida A449	Inducible lateral peritrichous flagellar system is responsible for movement across solid surfaces or through viscous environments known as swarming motility; glycosylation of the lateral flagellin is essential for swarming motility over surfaces	lafC	Motility	LafC, flagellar export chaperone	55.6	2.8e-35	358	93.8
gene0046	Chromosome	VFG038886(gb|WP_005314222)	Lateral flagella (VF0474)	Aeromonas salmonicida subsp. salmonicida A449	Inducible lateral peritrichous flagellar system is responsible for movement across solid surfaces or through viscous environments known as swarming motility; glycosylation of the lateral flagellin is essential for swarming motility over surfaces	lafE	Motility	LafE, flagellar hook control length protein	38.8	6.8e-19	221	25.5
gene0048	Chromosome	VFG038888(gb|WP_011898286)	Lateral flagella (VF0474)	Aeromonas salmonicida subsp. salmonicida A449	Inducible lateral peritrichous flagellar system is responsible for movement across solid surfaces or through viscous environments known as swarming motility; glycosylation of the lateral flagellin is essential for swarming motility over surfaces	lafS	Motility	LafS, RNA polymerase sigma factor	47.3	2e-45	448	88
gene0049	Chromosome	VFG038889(gb|WP_005314215)	Lateral flagella (VF0474)	Aeromonas salmonicida subsp. salmonicida A449	Inducible lateral peritrichous flagellar system is responsible for movement across solid surfaces or through viscous environments known as swarming motility; glycosylation of the lateral flagellin is essential for swarming motility over surfaces	lafT	Motility	LafT, flagella motor stator protein	49.5	1.7e-72	682	98.6
gene0050	Chromosome	VFG038890(gb|WP_005314213)	Lateral flagella (VF0474)	Aeromonas salmonicida subsp. salmonicida A449	Inducible lateral peritrichous flagellar system is responsible for movement across solid surfaces or through viscous environments known as swarming motility; glycosylation of the lateral flagellin is essential for swarming motility over surfaces	lafU	Motility	LafU, chemotaxis protein	44.1	4.9e-66	628	64.4
gene0051	Chromosome	VFG036956(gb|WP_002224867)	FarAB (VF0450)	Neisseria meningitidis MC58	Mediates the resistance to antimicrobial long-chain fatty acids	farB	Antimicrobial activity/Competitive advantage	fatty acid efflux system protein FarB	54.4	4.8e-163	1465	99.4
gene0052	Chromosome	VFG036938(gb|WP_002224866)	FarAB (VF0450)	Neisseria meningitidis MC58	Mediates the resistance to antimicrobial long-chain fatty acids	farA	Antimicrobial activity/Competitive advantage	fatty acid efflux system protein FarA	52.3	1.1e-84	788	86.1
gene0057	Chromosome	VFG005775(gb|WP_000403526)	<beta>-haemolysin/cytolysin (VF0279)	Streptococcus agalactiae NEM316	Forms pores in cell membrane; proinflammatory effects: inducing apoptosis, promoting cellular invasion, triggering iNOS and cytokine release	cylA	Exotoxin	ABC (ATP-binding cassette) transporter CylA	29.2	2.2e-19	226	41.7
gene0061	Chromosome	VFG002197(gb|WP_002387027)	BopD (VF0362)	Enterococcus faecalis V583	Homologous to a sugar-binding transcriptional regulator involved in biofilm production; The actual role is unknown, but the association of enhanced biofilm formation in the presence of glucose and the possible involvement of a sugar-binding transcriptional regulator suggest a linkage to increased biofilm production in E. faecalis in the presence of specific carbohydrates	bopD	Biofilm	sugar-binding transcriptional regulator, LacI family	24.1	5.2e-25	273	99.1
gene0075	Chromosome	VFG039282(gb|NP_819314)	T4SS secreted effectors (VF0696)	Coxiella burnetii RSA 493	CBUA0020; CBU_0012*; CBU_0113; CBU_0122; CBU_0183; CBU_0201; CBU_0270; CBU_0295; CBU_0344*; CBU_0372; CBU_0375*; CBU_0469; CBU_0513; CBU_0534; CBU_0590; CBU_0635; CBU_0637; CBU_0820*; CBU_1048*; CBU_1079; CBU_1107*; CBU_1150*; CBU_1198; CBU_1268; CBU_1349; CBU_1370; CBU_1409; CBU_1434; CBU_1493; CBU_1495*; CBU_1525*; CBU_1530; CBU_1566; CBU_1576; CBU_1594; CBU_1607; CBU_1614; CBU_1639; CBU_1665; …	CBU_0270	Effector delivery system	Coxiella Dot/Icm type IVB secretion system translocated effector, trans-2-enoyl-CoA reductase	39.8	2.3e-77	725	98.7
gene0084	Chromosome	VFG049114(gb|WP_012737527)	Allantion utilization (VF0572)	Klebsiella pneumoniae subsp. pneumoniae NTUH-K2044	Providing a nitrogen source to increase virulence in K. pneumoniae at certain sites of infection	allS	Nutritional/Metabolic factor	DNA-binding transcriptional activator AllS	44.4	2.8e-11	154	25.7
gene0099	Chromosome	VFG037720(gb|WP_001027056)	AdeFGH efflux pump (VF0504)	Acinetobacter baumannii ACICU	Play a potential role in the synthesis and transport of autoinducer molecules during biofilm formation	adeG	Biofilm	cation/multidrug efflux pump	31.2	5.8e-131	1191	97
gene0107	Chromosome	VFG000038(gb|WP_003807115)	LPS (VF0033)	Bordetella pertussis Tohama I	Prevents clearance of the organism by host surfactant protein; confers protection to the bacterium from complement-mediated cell lysis	bplA	Immune modulation	probable oxidoreductase	63.5	4e-129	1171	99.4
gene0108	Chromosome	VFG037897(gb|WP_001165095)	Capsule (VF0465)	Acinetobacter baumannii ACICU	Plays an important role in protecting bacteria from the host innate immune response	tviB	Immune modulation	Vi polysaccharide biosynthesis UDP-N-acetylglucosamine C-6 dehydrogenase TviB	64.4	1.2e-164	1478	100
gene0109	Chromosome	VFG014102(gb|NP_251846)	LPS (VF0085)	Pseudomonas aeruginosa PAO1	Mediates biological effects including resistance to serum killing and phagocytosis; the binding to normal CFTR (cystic fibrosis transmembrane conductance regulator) and invasion of host cells may make a contribution to virulence in the human eye; internalization by binding to normal CFTR protein expressed by airway epithelial cells followed by desquamation of bacteria-laden epithelial cells, cons…	wbpD	Immune modulation	UDP-2-acetamido-3-amino-2, 3-dideoxy-D-glucuronate N-acetyltransferase	79.6	8.5e-89	821	100
gene0110	Chromosome	VFG014103(gb|NP_251845)	LPS (VF0085)	Pseudomonas aeruginosa PAO1	Mediates biological effects including resistance to serum killing and phagocytosis; the binding to normal CFTR (cystic fibrosis transmembrane conductance regulator) and invasion of host cells may make a contribution to virulence in the human eye; internalization by binding to normal CFTR protein expressed by airway epithelial cells followed by desquamation of bacteria-laden epithelial cells, cons…	wbpE	Immune modulation	UDP-2-acetamido-2-deoxy-3-oxo-D-glucuronate aminotransferase	73.3	1.1e-148	1340	94.8
gene0112	Chromosome	VFG001306(gb|WP_000636149)	Capsule (VF0003)	Staphylococcus aureus subsp. aureus MW2	Prevent phagocytosis	cap8J	Immune modulation	type 8 capsular polysaccharide synthesis protein Cap8J	54.9	2.9e-06	109	28.4
gene0114	Chromosome	VFG000031(gb|WP_010929609)	LPS (VF0033)	Bordetella pertussis Tohama I	Prevents clearance of the organism by host surfactant protein; confers protection to the bacterium from complement-mediated cell lysis	bplH	Immune modulation	putative glycosyl transferase	42.6	5.6e-76	713	97.1
gene0116	Chromosome	VFG037837(gb|WP_000868104)	LPS (VF0466)	Acinetobacter baumannii ACICU	Evasion of the host immune response, triggering the host inflammatory response	lpxD	Immune modulation	UDP-3-O-(3-hydroxymyristoyl)glucosamine N-acyltransferase	29.1	2.7e-25	275	85.5
gene0117	Chromosome	VFG000034(gb|WP_010929612)	LPS (VF0033)	Bordetella pertussis Tohama I	Prevents clearance of the organism by host surfactant protein; confers protection to the bacterium from complement-mediated cell lysis	bplE	Immune modulation	probable glycosyl transferase	40.2	1.8e-91	847	100
gene0118	Chromosome	VFG000033(gb|WP_010929611)	LPS (VF0033)	Bordetella pertussis Tohama I	Prevents clearance of the organism by host surfactant protein; confers protection to the bacterium from complement-mediated cell lysis	bplF	Immune modulation	lipopolysaccharide biosynthesis protein	55.5	1.5e-132	1201	99
gene0119	Chromosome	VFG000032(gb|WP_010929610)	LPS (VF0033)	Bordetella pertussis Tohama I	Prevents clearance of the organism by host surfactant protein; confers protection to the bacterium from complement-mediated cell lysis	bplG	Immune modulation	probable sugar transferase	53.1	5.5e-51	495	98.5
gene0120	Chromosome	VFG014117(gb|NP_251831)	LPS (VF0085)	Pseudomonas aeruginosa PAO1	Mediates biological effects including resistance to serum killing and phagocytosis; the binding to normal CFTR (cystic fibrosis transmembrane conductance regulator) and invasion of host cells may make a contribution to virulence in the human eye; internalization by binding to normal CFTR protein expressed by airway epithelial cells followed by desquamation of bacteria-laden epithelial cells, cons…	wbpM	Immune modulation	nucleotide sugar epimerase/dehydratase WbpM	49.2	9e-167	1498	97.7
gene0125	Chromosome	VFG045304(gb|WP_010946493)	LPS (VF0171)	Legionella pneumophila subsp. pneumophila str. Philadelphia 1	Phase variation associated with changes in virulence	rfbC	Immune modulation	dTDP-4-dehydrorhamnose 3,5-epimerase	53.9	1.3e-46	457	90.7
gene0148	Chromosome	VFG000104(gb|WP_000672505)	ACF (VF0127)	Vibrio cholerae O1 biovar El Tor str. N16961	Play a role in chemotaxis, thereby assisting in intestinal colonization	acfB	Others	accessory colonization factor AcfB	31.2	2.7e-34	355	64.3
gene0149	Chromosome	VFG000104(gb|WP_000672505)	ACF (VF0127)	Vibrio cholerae O1 biovar El Tor str. N16961	Play a role in chemotaxis, thereby assisting in intestinal colonization	acfB	Others	accessory colonization factor AcfB	29.3	2e-34	356	63.9
gene0150	Chromosome	VFG001228(gb|NP_249102)	Type IV pili (VF0082)	Pseudomonas aeruginosa PAO1	Attaches to host cells, but not to mucin, causing a twitching motility that allows the bacteria to move along the cell surface; biofilm formation	pilJ	Adherence	twitching motility protein PilJ	26.4	5.2e-33	344	70.5
gene0151	Chromosome	VFG000104(gb|WP_000672505)	ACF (VF0127)	Vibrio cholerae O1 biovar El Tor str. N16961	Play a role in chemotaxis, thereby assisting in intestinal colonization	acfB	Others	accessory colonization factor AcfB	29.7	1.7e-33	348	64.6
gene0171	Chromosome	VFG035923(gb|WP_000621745)	Dispersin (VF0215)	Escherichia coli O44:H18 042	Promotes dispersal of EAEC on the intestinal mucosa to establish new foci of infection and facilitate efficient colonization via bacterial dispersal	aatC	Others	ATP-binding protein AatC	31.3	6.5e-24	262	90.5
gene0173	Chromosome	VFG001866(gb|WP_015444568)	RpoS (VF0166)	Legionella pneumophila subsp. pneumophila str. Philadelphia 1	Stimulates intracellular replication and osmotic resistance and inhibits FliA-dependent traits	rpoS	Regulation	RNA polymerase sigma factor RpoS	29.6	8.3e-24	262	93.3
gene0178	Chromosome	VFG001206(gb|WP_002219640)	FbpABC (VF0272)	Neisseria meningitidis MC58	Encodes a periplasmic-binding protein-dependent iron transport system necessary for the utilization of iron bound to transferrin or iron chelates, FbpA is the periplasmic Fe3+ binding protein	fbpC	Nutritional/Metabolic factor	iron(III) ABC transporter, ATP-binding protein	32.7	3.6e-26	282	99.6
gene0179	Chromosome	VFG007904(gb|NP_217452)	PDIM (VF0309)	Mycobacterium tuberculosis H37Rv	Play a mainly structural role in providing a stable base for the insertion of other lipid and also play a role as a fluidity modifier, whose function could be to modulate cell wall viscosity;PDIM is crucial for infection by masking pathogen-associated molecular patterns (PAMP) of the cell wall from the innate immune system	ddrA	Immune modulation	daunorubicin ABC transporter ATP-binding protein DrrA	31.7	2.4e-24	266	93.1
gene0197	Chromosome	VFG009810(gb|NP_215272)	PhoP (VF0286)	Mycobacterium tuberculosis H37Rv	Senses Mg2+ starvation, controls expression of genes involved in surface remodeling and adaptation to intracellular growth	phoR	Regulation	Possible two component system response sensor kinase membrane associated PhoR	27.4	2.1e-16	200	62.5
gene0198	Chromosome	VFG001390(gb|NP_215496)	MprAB (VF0298)	Mycobacterium tuberculosis H37Rv	Required for establishment and maintenance of persistent infection	mprA	Regulation	two-component response regulator MrpA	39.8	9.8e-42	416	94.6
gene0205	Chromosome	VFG007109(gb|WP_000394676)	Eps T2SS (VF0613)	Vibrio cholerae O395	V. cholerae causes diarrhea by T2SS-dependent secretion of cholera toxin; V. cholerae exports, via the T2SS, other extracellular factors, including chitinases, proteases, DNase, and pilin, which aid in its ability to successfully occupy diverse ecological niches; Eps T2SS also secretes the three proteins RbmA, RbmC, and Bap1, which are necessary for robust, shear-resistant biofilm formation	epsC	Effector delivery system	type II secretion system protein GspC	36.7	2.7e-34	353	79.3
gene0206	Chromosome	VFG002047(gb|WP_000498818)	T2SS (VF0333)	Shigella dysenteriae Sd197	Still unknown.	gspD	Effector delivery system	general secretion pathway protein D	70.9	1.8e-266	2358	99.1
gene0207	Chromosome	VFG007097(gb|WP_000138174)	Eps T2SS (VF0613)	Vibrio cholerae O395	V. cholerae causes diarrhea by T2SS-dependent secretion of cholera toxin; V. cholerae exports, via the T2SS, other extracellular factors, including chitinases, proteases, DNase, and pilin, which aid in its ability to successfully occupy diverse ecological niches; Eps T2SS also secretes the three proteins RbmA, RbmC, and Bap1, which are necessary for robust, shear-resistant biofilm formation	epsE	Effector delivery system	type II secretion system ATPase GspE	71.5	2.4e-194	1735	95.3
gene0208	Chromosome	VFG038281(gb|WP_016349337)	Exe T2SS (VF0478)	Aeromonas hydrophila ML09-119	Essential for secretion of many virulence factors, such as aerolysin, proteases, haemolysin and DNase	exeF	Effector delivery system	general secretion pathway protein F	61.4	2.6e-127	1156	100
gene0209	Chromosome	VFG007085(gb|WP_000738789)	Eps T2SS (VF0613)	Vibrio cholerae O395	V. cholerae causes diarrhea by T2SS-dependent secretion of cholera toxin; V. cholerae exports, via the T2SS, other extracellular factors, including chitinases, proteases, DNase, and pilin, which aid in its ability to successfully occupy diverse ecological niches; Eps T2SS also secretes the three proteins RbmA, RbmC, and Bap1, which are necessary for robust, shear-resistant biofilm formation	epsG	Effector delivery system	type II secretion system major pseudopilin GspG	80.6	8.4e-63	596	91.4
gene0210	Chromosome	VFG002051(gb|WP_001115126)	T2SS (VF0333)	Shigella dysenteriae Sd197	Still unknown.	gspH	Effector delivery system	general secretion pathway protein H	34.6	8.9e-22	243	94.2
gene0211	Chromosome	VFG038293(gb|WP_016349340)	Exe T2SS (VF0478)	Aeromonas hydrophila ML09-119	Essential for secretion of many virulence factors, such as aerolysin, proteases, haemolysin and DNase	exeI	Effector delivery system	general secretion pathway protein I	43.6	3e-17	203	80
gene0212	Chromosome	VFG002053(gb|WP_001250462)	T2SS (VF0333)	Shigella dysenteriae Sd197	Still unknown.	gspJ	Effector delivery system	general secretion pathway protein J	42.6	3.2e-40	403	81.3
gene0213	Chromosome	VFG002054(gb|WP_000633233)	T2SS (VF0333)	Shigella dysenteriae Sd197	Still unknown.	gspK	Effector delivery system	general secretion pathway protein K	44.5	1.9e-70	665	96.5
gene0214	Chromosome	VFG002055(gb|WP_000097229)	T2SS (VF0333)	Shigella dysenteriae Sd197	Still unknown.	gspL	Effector delivery system	general secretion pathway protein L	32.7	5.9e-20	231	33.5
gene0215	Chromosome	VFG003569(gb|WP_005173852)	Yst1 T2SS (VF0635)	Yersinia enterocolitica subsp. enterocolitica 8081	Important for dissemination of the highly pathogenic Y. enterocolitica 1b strain into deeper tissues in a mouse infection model; The three secretion substrates of the Yts1 T2SS: ChiY (YE3576), EngY (YE2830) and YE3650. ChiY is closely related to other N-acetylglucosamine-binding proteins like the V. cholerae colonization factor GbpA.	yst1M	Effector delivery system	type II secretion system protein M	32.7	1.9e-07	119	84
gene0222	Chromosome	VFG038448(gb|WP_016351632)	Tap type IV pili (VF0475)	Aeromonas hydrophila ML09-119	The role of the Tap pilus remains to be elucidated, its biogenesis has strong implications in virulence in other ways. TapD, a prepilin peptidase is not only required for the processing of the prepilins before they are incorporated into the pilus filament but also for the processing of the pseudopilins of the T2SS, that are essential for the secretion of many virulence factors	tapN	Adherence	type IV pilus biogenesis protein PilN	37	4.6e-26	280	93.1
gene0224	Chromosome	VFG038456(gb|WP_016351630)	Tap type IV pili (VF0475)	Aeromonas hydrophila ML09-119	The role of the Tap pilus remains to be elucidated, its biogenesis has strong implications in virulence in other ways. TapD, a prepilin peptidase is not only required for the processing of the prepilins before they are incorporated into the pilus filament but also for the processing of the pseudopilins of the T2SS, that are essential for the secretion of many virulence factors	tapP	Adherence	type IV pilus biogenesis protein PilP	30.6	9.5e-21	234	84.7
gene0225	Chromosome	VFG038460(gb|WP_043119325)	Tap type IV pili (VF0475)	Aeromonas hydrophila ML09-119	The role of the Tap pilus remains to be elucidated, its biogenesis has strong implications in virulence in other ways. TapD, a prepilin peptidase is not only required for the processing of the prepilins before they are incorporated into the pilus filament but also for the processing of the pseudopilins of the T2SS, that are essential for the secretion of many virulence factors	tapQ	Adherence	type IV pilus secretin PilQ	48.7	4e-136	1234	76.6
gene0230	Chromosome	VFG046610(gb|WP_003020688)	Capsule (VF0543)	Francisella tularensis subsp. tularensis SCHU S4	Providing a stealth shield that prevents the host immune system from detecting this potent pathogen	rpe	Immune modulation	ribulose-phosphate 3-epimerase	66.2	2.7e-78	731	98.2
gene0237	Chromosome	VFG050670(gb|WP_000505931.1)	TFP (VF1334)	Acinetobacter baumannii ACICU	Essential for twitching motility and natural competence, and contribute to host cell adherence	pilJ	Adherence	methyl-accepting chemotaxis protein	29.9	1e-27	298	61.6
gene0242	Chromosome	VFG016046(gb|NP_251103)	Pyoverdine (VF0094)	Pseudomonas aeruginosa PAO1	Effective at acquiring iron from transferrin and lactoferrin; cytotoxic due to its ability to stimulating the production of reactive oxygen species	pvdH	Nutritional/Metabolic factor	diaminobutyrate-2-oxoglutarate aminotransferase PvdH	28.5	9.5e-35	358	82.6
gene0247	Chromosome	VFG042734(gb|NP_249343)	Type IV pili (VF0082)	Pseudomonas aeruginosa PAO1	Attaches to host cells, but not to mucin, causing a twitching motility that allows the bacteria to move along the cell surface; biofilm formation	vfr	Adherence	cAMP-regulatory protein	66.8	1.2e-75	708	94.8
gene0251	Chromosome	VFG000696(gb|AAP42188)	Capsule (VF0043)	Haemophilus influenzae str. 1007	Protecting the organism from phagocytosis and the bactericidal activity of complement	bexA	Immune modulation	ATP-dependent polysaccharide export protein BexA	29.4	2.9e-16	200	32.5
gene0265	Chromosome	VFG046465(gb|WP_003028672)	EF-Tu (VF0460)	Francisella tularensis subsp. tularensis SCHU S4	Surface-expressed elongation factor-Tu (EF-Tu) mediates attachment by interacting with host cell nucleolin	tufA	Adherence	elongation factor Tu	81.5	9e-194	1729	100
gene0299	Chromosome	VFG050499(gb|WP_000755268.1)	TFP (VF1334)	Acinetobacter baumannii ACICU	Essential for twitching motility and natural competence, and contribute to host cell adherence	tsaP	Adherence	LysM peptidoglycan-binding domain-containing protein	30.4	5.2e-47	463	92.4
gene0306	Chromosome	VFG045340(gb|WP_002964382)	T4SS secreted effectors (VF0695)	Brucella melitensis bv. 1 str. 16M	BPE005 (Might have an effect on cAMP-dependent signaling pathways in the host cell blocking the binding between cAMP and PKA. ); BPE043; BPE123; BPE275; BspA; BspB (Promotes rBCV biogenesis and intracellular proliferation. ); BspC; BspE; BspF (Contributes to bacterial growth within the replication-permissive rBCVs. ); BspL (Regulates the late stages of the Brucella intracellular cycle. ); RicA (M…	ricA	Effector delivery system	type IV secretion system effector RicA, Rab2 interacting conserved protein A	35.7	6.7e-27	287	93.9
gene0312	Chromosome	VFG049133(gb|WP_004177236)	AcrAB (VF0568)	Klebsiella pneumoniae subsp. pneumoniae NTUH-K2044	May mediate resistance against host-derived antimicrobial peptides; associated with antibiotic resistance	acrA	Antimicrobial activity/Competitive advantage	acriflavine resistance protein A	36.5	2.8e-57	552	96
gene0313	Chromosome	VFG037720(gb|WP_001027056)	AdeFGH efflux pump (VF0504)	Acinetobacter baumannii ACICU	Play a potential role in the synthesis and transport of autoinducer molecules during biofilm formation	adeG	Biofilm	cation/multidrug efflux pump	47.7	1.2e-258	2292	99.7
gene0327	Chromosome	VFG047708(gb|WP_003022611)	Pyrimidine biosynthesis (VF0558)	Francisella tularensis subsp. tularensis SCHU S4	Mediating bacterial resistance to reactive oxygen species (ROS) that is important for phagosomal escape	carB	Nutritional/Metabolic factor	carbamoyl phosphate synthase large subunit	24.7	5.7e-11	153	38.3
gene0331	Chromosome	VFG006920(gb|WP_164923315)	MSHA pili (VF0515)	Vibrio cholerae O1 biovar El Tor str. N16961	Plays important role in biofilm formation; crucial for surface selection, irreversible attachment, and ultimately microcolony formation	mshH	Adherence	MSHA biogenesis protein MshH	40.8	2.3e-130	1184	97.1
gene0347	Chromosome	VFG042736(gb|NP_253152)	Type IV pili (VF0082)	Pseudomonas aeruginosa PAO1	Attaches to host cells, but not to mucin, causing a twitching motility that allows the bacteria to move along the cell surface; biofilm formation	rpoN	Adherence	RNA polymerase factor sigma-54	56.7	3.6e-147	1328	100
gene0348	Chromosome	VFG001206(gb|WP_002219640)	FbpABC (VF0272)	Neisseria meningitidis MC58	Encodes a periplasmic-binding protein-dependent iron transport system necessary for the utilization of iron bound to transferrin or iron chelates, FbpA is the periplasmic Fe3+ binding protein	fbpC	Nutritional/Metabolic factor	iron(III) ABC transporter, ATP-binding protein	33.8	1.8e-27	293	92.5
gene0352	Chromosome	VFG001971(gb|YP_002344826)	Capsule (VF0323)	Campylobacter jejuni subsp. jejuni NCTC 11168	Play an important role in bacterial survival and persistence in the environment and evasion of host immune response; the presence of heptose residues in the capsule may be important for virulence. Heptose residues found in some cell surface-located glycoconjugates are required for adhesion	kpsF	Immune modulation	D-arabinose 5-phosphate isomerase	47.5	3.2e-72	680	94.1
gene0353	Chromosome	VFG000344(gb|WP_005693820)	HitABC (VF0268)	Haemophilus influenzae Rd KW20	HitABC(fbpABC) operon encodes a periplasmic-binding protein-dependent iron transport system necessary for the utilization of iron bound to transferrin or iron chelates	hitC	Nutritional/Metabolic factor	iron(III) ABC transporter, ATP-binding protein	35.3	1.3e-29	312	78.4
gene0361	Chromosome	VFG014984(gb|NP_253136)	Alginate (VF0091)	Pseudomonas aeruginosa PAO1	Allows the bacteria form biofilm; contributes to the persistence of the bacteria in the CF lung: act as an adhesin, preventing the bacteria from being expelled from the lung, and alginate slime layer makes it more difficult for phagocytes to ingest and kill the bacteria	algW	Biofilm	AlgW protein	44.9	3.8e-74	697	96
gene0362	Chromosome	VFG014950(gb|NP_249457)	Alginate (VF0091)	Pseudomonas aeruginosa PAO1	Allows the bacteria form biofilm; contributes to the persistence of the bacteria in the CF lung: act as an adhesin, preventing the bacteria from being expelled from the lung, and alginate slime layer makes it more difficult for phagocytes to ingest and kill the bacteria	mucD	Biofilm	serine protease MucD precursor	38.1	3.5e-72	681	94.7
gene0373	Chromosome	VFG002026(gb|YP_002344540)	LOS (VF0326)	Campylobacter jejuni subsp. jejuni NCTC 11168	LOS diversity is important for the ability to colonize a wide variety of hosts and intestinal niches; the ability to generate variation at high frequency, the molecular mimicry evident in LOS structure support a role in the avoidance of host defences; the similarity of LOS structures to host gangliosides and the subsequent ability to generate crossreacting antibodies forms the pathological basis …	gmhA	Immune modulation	phosphoheptose isomerase	43.2	1.4e-33	345	89.8
gene0383	Chromosome	VFG045310(gb|WP_010946499)	LPS (VF0171)	Legionella pneumophila subsp. pneumophila str. Philadelphia 1	Phase variation associated with changes in virulence	LPG_RS03780	Immune modulation	glycosyltransferase family 4 protein	23.6	1e-10	150	64.2
gene0392	Chromosome	VFG013412(gb|WP_005693459)	LOS (VF0044)	Haemophilus influenzae Rd KW20	Major immunogen; LOS phosphorylcholine (ChoP) may influence invasion via interaction with PAF receptor and stimulates of inflammatory signals; LPS phase variation is characterized by the spontaneous loss and gain of oligosaccharide structures present in the outer core. the phase variable expression of LPS biosynthesis genes promotes evasion of antigen-specific host immune defences and allow colon…	lpxC	Immune modulation	UDP-3-O-(R-3-hydroxymyristoyl)-N-acetylglucosamine deacetylase	74.3	5.8e-132	1195	98.4
gene0401	Chromosome	VFG006914(gb|WP_000418747)	ChiRP (VF0609)	Vibrio cholerae O1 biovar El Tor str. N16961	PilA is involved in biofilm formation, adherence to human epithelial cells.	pilD/vcpD	Adherence	A24 family peptidase	55.1	3.4e-81	757	94.1
gene0404	Chromosome	VFG038436(gb|WP_016352169)	Tap type IV pili (VF0475)	Aeromonas hydrophila ML09-119	The role of the Tap pilus remains to be elucidated, its biogenesis has strong implications in virulence in other ways. TapD, a prepilin peptidase is not only required for the processing of the prepilins before they are incorporated into the pilus filament but also for the processing of the pseudopilins of the T2SS, that are essential for the secretion of many virulence factors	tapC	Adherence	type IV fimbrial assembly protein, PilC-like	54	4.6e-124	1128	100
gene0405	Chromosome	VFG038432(gb|WP_016352168)	Tap type IV pili (VF0475)	Aeromonas hydrophila ML09-119	The role of the Tap pilus remains to be elucidated, its biogenesis has strong implications in virulence in other ways. TapD, a prepilin peptidase is not only required for the processing of the prepilins before they are incorporated into the pilus filament but also for the processing of the pseudopilins of the T2SS, that are essential for the secretion of many virulence factors	tapB	Adherence	type IV pilus assembly ATPase, PilB-like	57.3	5.4e-159	1430	98.4
gene0406	Chromosome	VFG038429(gb|WP_016352167)	Tap type IV pili (VF0475)	Aeromonas hydrophila ML09-119	The role of the Tap pilus remains to be elucidated, its biogenesis has strong implications in virulence in other ways. TapD, a prepilin peptidase is not only required for the processing of the prepilins before they are incorporated into the pilus filament but also for the processing of the pseudopilins of the T2SS, that are essential for the secretion of many virulence factors	tapA	Adherence	type IV pilus pilin subunit, pilA-like	46.8	1.5e-21	240	95.9
gene0414	Chromosome	VFG000104(gb|WP_000672505)	ACF (VF0127)	Vibrio cholerae O1 biovar El Tor str. N16961	Play a role in chemotaxis, thereby assisting in intestinal colonization	acfB	Others	accessory colonization factor AcfB	29	6.9e-42	421	73.1
gene0427	Chromosome	VFG001206(gb|WP_002219640)	FbpABC (VF0272)	Neisseria meningitidis MC58	Encodes a periplasmic-binding protein-dependent iron transport system necessary for the utilization of iron bound to transferrin or iron chelates, FbpA is the periplasmic Fe3+ binding protein	fbpC	Nutritional/Metabolic factor	iron(III) ABC transporter, ATP-binding protein	42.8	1.3e-55	537	82.3
gene0428	Chromosome	VFG001443(gb|AAF37887)	OmpA (VF0236)	Escherichia coli O18:K1:H7 str. RS218	Contributes to brain microvascular endothelial cells (BMECs) invasion via a ligand-receptor interaction. Interaction of OmpA with its receptor induces actin condensation at the binding site. The actin reorganization induced by E. coli depends on activation of several host proteins involved in signaling, including focal adhesion kinase, PI3-kinase, PKC-<alpha>, and caveolin-1; OmpA also binds to C…	ompA	Invasion	outer membrane protein A	53.8	2.6e-99	914	99.2
gene0430	Chromosome	VFG002301(gb|NP_490536)	Mig-5 (VF0396)	Salmonella enterica subsp. enterica serovar Typhimurium str. LT2	Mig-5 was found to be expressed by Salmonella when ingested by macrophages. mig-5 codes for the carbonic anhydrase which catalyses the hydratation of carbon dioxide and formation of HCO3-. The biological meaning of this reaction in intracellularilly residing of Salmonella is, however, not known.	mig-5	Antimicrobial activity/Competitive advantage	putative carbonic anhydrase	24.8	1.9e-10	146	84.8
gene0431	Chromosome	VFG005775(gb|WP_000403526)	<beta>-haemolysin/cytolysin (VF0279)	Streptococcus agalactiae NEM316	Forms pores in cell membrane; proinflammatory effects: inducing apoptosis, promoting cellular invasion, triggering iNOS and cytokine release	cylA	Exotoxin	ABC (ATP-binding cassette) transporter CylA	32.1	9.4e-32	331	75.4
gene0435	Chromosome	VFG001417(gb|NP_218119)	PanC/PanD (VF0319)	Mycobacterium tuberculosis H37Rv	Lipid biosynthesis and metabolism play a pivotal role in the intracellular replication and persistence of M. tuberculosis. Pantothenic acid (vitamin B5) is an essential molecule required for the synthesis of coenzyme A and acyl carrier protein (ACP). PanC (pantothenate synthetase) and PanD (aspartate-1-decarboxylase) involved in pantothenate biosynthesis.	panC	Nutritional/Metabolic factor	pantothenate synthetase	47.4	4.9e-56	540	94.4
gene0449	Chromosome	VFG001405(gb|NP_217219)	SigA (VF0257)	Mycobacterium tuberculosis H37Rv	Sigma A interacts with a transcriptional activator WhiB3 to allow the expression of genes necessary for virulence	sigA/rpoV	Regulation	RNA polymerase sigma factor SigA	59.8	6.1e-80	749	38.9
gene0458	Chromosome	VFG038261(gb|WP_016352107)	Exe T2SS (VF0478)	Aeromonas hydrophila ML09-119	Essential for secretion of many virulence factors, such as aerolysin, proteases, haemolysin and DNase	exeA	Effector delivery system	general secretion pathway protein A	38.5	4.6e-80	750	95.7
gene0466	Chromosome	VFG000104(gb|WP_000672505)	ACF (VF0127)	Vibrio cholerae O1 biovar El Tor str. N16961	Play a role in chemotaxis, thereby assisting in intestinal colonization	acfB	Others	accessory colonization factor AcfB	29.3	3e-32	337	72.7
gene0468	Chromosome	VFG013436(gb|WP_005693550)	LOS (VF0044)	Haemophilus influenzae Rd KW20	Major immunogen; LOS phosphorylcholine (ChoP) may influence invasion via interaction with PAF receptor and stimulates of inflammatory signals; LPS phase variation is characterized by the spontaneous loss and gain of oligosaccharide structures present in the outer core. the phase variable expression of LPS biosynthesis genes promotes evasion of antigen-specific host immune defences and allow colon…	htrB	Immune modulation	lipid A biosynthesis lauroyl acyltransferase	57.4	1.4e-101	933	98.7
gene0469	Chromosome	VFG000331(gb|WP_005693548)	LOS (VF0044)	Haemophilus influenzae Rd KW20	Major immunogen; LOS phosphorylcholine (ChoP) may influence invasion via interaction with PAF receptor and stimulates of inflammatory signals; LPS phase variation is characterized by the spontaneous loss and gain of oligosaccharide structures present in the outer core. the phase variable expression of LPS biosynthesis genes promotes evasion of antigen-specific host immune defences and allow colon…	rfaE	Immune modulation	ADP-heptose synthase	69.1	2.9e-186	1665	97.9
gene0474	Chromosome	VFG050670(gb|WP_000505931.1)	TFP (VF1334)	Acinetobacter baumannii ACICU	Essential for twitching motility and natural competence, and contribute to host cell adherence	pilJ	Adherence	methyl-accepting chemotaxis protein	27.1	3.8e-25	276	52.7
gene0477	Chromosome	VFG047690(gb|WP_003022616)	Pyrimidine biosynthesis (VF0558)	Francisella tularensis subsp. tularensis SCHU S4	Mediating bacterial resistance to reactive oxygen species (ROS) that is important for phagosomal escape	pyrB	Nutritional/Metabolic factor	aspartate carbamoyltransferase	46.3	1.5e-58	562	85.3
gene0492	Chromosome	VFG002219(gb|WP_011005413)	C<beta>G (VF0366)	Brucella melitensis bv. 1 str. 16M	Brucella cyclic <beta>-1,2-glucan could interfere with the maturation of the bacterial vacuole by disrupting cholesterol-rich lipid rafts present on phagosomal membranes and consequently prevent the Brucella containing vacuole (BCV) to fusion with lysosomes, and allowing Brucella to reach an endoplasmic reticulum-derived vacuole permissive for bacterial replication	cgs	Immune modulation	cyclic beta 1-2 glucan synthetase	27.3	2.6e-86	805	99.4
gene0496	Chromosome	VFG000344(gb|WP_005693820)	HitABC (VF0268)	Haemophilus influenzae Rd KW20	HitABC(fbpABC) operon encodes a periplasmic-binding protein-dependent iron transport system necessary for the utilization of iron bound to transferrin or iron chelates	hitC	Nutritional/Metabolic factor	iron(III) ABC transporter, ATP-binding protein	29	1.1e-22	253	77.5
gene0497	Chromosome	VFG001206(gb|WP_002219640)	FbpABC (VF0272)	Neisseria meningitidis MC58	Encodes a periplasmic-binding protein-dependent iron transport system necessary for the utilization of iron bound to transferrin or iron chelates, FbpA is the periplasmic Fe3+ binding protein	fbpC	Nutritional/Metabolic factor	iron(III) ABC transporter, ATP-binding protein	32.6	1.5e-24	269	67
gene0501	Chromosome	VFG002045(gb|WP_010930608)	BvgAS (VF0336)	Bordetella pertussis Tohama I	Positively regulate virulence genes by binding to promoter sequences, negatively regulate virulence repressed genes (vrgs) via BvgR; mediate transition between infectious (Bvg+) and non-infectious (Bvg-) phase; regulating biofilm formation	bvgS	Regulation	virulence factors two-component system sensor histidine kinase BvgS	31.1	3.8e-43	434	40
gene0508	Chromosome	VFG039386(gb|NP_819821)	T4SS secreted effectors (VF0696)	Coxiella burnetii RSA 493	CBUA0020; CBU_0012*; CBU_0113; CBU_0122; CBU_0183; CBU_0201; CBU_0270; CBU_0295; CBU_0344*; CBU_0372; CBU_0375*; CBU_0469; CBU_0513; CBU_0534; CBU_0590; CBU_0635; CBU_0637; CBU_0820*; CBU_1048*; CBU_1079; CBU_1107*; CBU_1150*; CBU_1198; CBU_1268; CBU_1349; CBU_1370; CBU_1409; CBU_1434; CBU_1493; CBU_1495*; CBU_1525*; CBU_1530; CBU_1566; CBU_1576; CBU_1594; CBU_1607; CBU_1614; CBU_1639; CBU_1665; …	coxH2/rimL	Effector delivery system	Coxiella Dot/Icm type IVB secretion system translocated effector	34.8	2.2e-15	187	88.6
gene0513	Chromosome	VFG001444(gb|AAG10151)	AslA (VF0238)	Escherichia coli O18:K1:H7 str. RS218	Contributes to brain microvascular endothelial cells (BMECs) invasion	aslA	Invasion	putative arylsulfatase	26.1	6.1e-23	257	71.3
gene0526	Chromosome	VFG038840(gb|WP_005300916)	Polar flagella (VF0473)	Aeromonas hydrophila ML09-119	Necessary for motility, adhesion and invasion; glycosylation of the flagellin may play a role in provoking a proinflammatory response	flmH	Motility	short chain dehydrogenase/reductase family oxidoreductase	34.3	1.9e-35	362	95.6
gene0528	Chromosome	VFG002195(gb|WP_002399773)	Hyaluronidase (VF0359)	Enterococcus faecalis V583	An important pathogenic bacterial spreading factor, and cleave hyaluronan, which is a constituent of the extracellular matrix of connective tissues; may also pave the way for deleterious effects of other bacterial toxins, thus increasing the magnitude of the damage; Another role may be to supply nutrients for the bacteria, since the degradation products of its target substrates are disaccharides …	EF0818	Exoenzyme	polysaccharide lyase, family 8	29	2.9e-90	839	94.4
gene0531	Chromosome	VFG015521(gb|NP_252906)	Pyocyanin (VF0100)	Pseudomonas aeruginosa PAO1	Toxic to bacterial and eukaryotic cells due to the reactive oxygen intermediates it generates, such as superoxide radical and hydrogen peroxide	phzG1	Nutritional/Metabolic factor	phenazine biosynthesis protein PhzG, pyridoxamine 5'-phosphate oxidase	31.9	4.4e-25	272	86.6
gene0545	Chromosome	VFG013070(gb|WP_001626196)	Shu (VF0256)	Shigella dysenteriae Sd197	Shu heme utilization locus includes:; ShuA, TonB-denpendent heme receptor which is critical for the uptake of heme into the periplasm,; ShuT, putative periplasmic binding protein which specifically binds heme and acts as a soluble receptor for active uptake of heme into the cytoplasm; ShuU and ShuV comprise the cytoplasmic membrane permease and ATPase; ShuS, soluble cytoplasmic protein may functi…	shuV	Nutritional/Metabolic factor	ATP-binding component of hemin transport system	31.7	7.4e-16	196	35.7
gene0565	Chromosome	VFG013418(gb|WP_005694260)	LOS (VF0044)	Haemophilus influenzae Rd KW20	Major immunogen; LOS phosphorylcholine (ChoP) may influence invasion via interaction with PAF receptor and stimulates of inflammatory signals; LPS phase variation is characterized by the spontaneous loss and gain of oligosaccharide structures present in the outer core. the phase variable expression of LPS biosynthesis genes promotes evasion of antigen-specific host immune defences and allow colon…	gmhA/lpcA	Immune modulation	phosphoheptose isomerase	78.5	2e-85	792	99
gene0567	Chromosome	VFG001404(gb|NP_216944)	AhpC (VF0306)	Mycobacterium tuberculosis H37Rv	Alkyl hydroperoxide reductase involved in protecting mycobacteria from the oxidative and nitrosative responses of macrophages	ahpC	Stress survival	alkyl hydroperoxide reductase subunit AhpC	34.5	1.6e-29	310	92
gene0570	Chromosome	VFG001381(gb|YP_177728)	Isocitrate lyase (VF0253)	Mycobacterium tuberculosis H37Rv	Required for persistent infection	icl	Others	Isocitrate lyase Icl (isocitrase) (isocitratase)	59.5	3e-145	1311	97.5
gene0593	Chromosome	VFG038505(gb|WP_011705643)	Tap type IV pili (VF0475)	Aeromonas hydrophila ML09-119	The role of the Tap pilus remains to be elucidated, its biogenesis has strong implications in virulence in other ways. TapD, a prepilin peptidase is not only required for the processing of the prepilins before they are incorporated into the pilus filament but also for the processing of the pseudopilins of the T2SS, that are essential for the secretion of many virulence factors	tapF	Adherence	type IV pilus biogenesis/stability protein, pilW-like	36.9	4.2e-43	428	94
gene0599	Chromosome	VFG001859(gb|WP_010948357)	FeoAB (VF0160)	Legionella pneumophila subsp. pneumophila str. Philadelphia 1	A feoB mutant of L. pneumophila has a lowered Fe2+ uptake and is attenuated for intracellular growth	feoB	Nutritional/Metabolic factor	ferrous iron transporter B	33.3	1.6e-06	115	16.9
gene0612	Chromosome	VFG043345(gb|WP_011946713)	Flagella (VF0157)	Legionella pneumophila subsp. pneumophila str. Philadelphia 1	Not required for intracellular growth but enhance the invasion capacity	fleR/flrC	Motility	sigma 54-dependent response regulator	42.8	1.4e-89	831	96.2
gene0631	Chromosome	VFG000104(gb|WP_000672505)	ACF (VF0127)	Vibrio cholerae O1 biovar El Tor str. N16961	Play a role in chemotaxis, thereby assisting in intestinal colonization	acfB	Others	accessory colonization factor AcfB	29.5	2.5e-37	382	75.1
gene0637	Chromosome	VFG011626(gb|WP_002965156)	BvrR-BvrS (VF0368)	Brucella melitensis bv. 1 str. 16M	Controls the expression of genes involved with the maintenance of cell envelope integrity. These genes encode multiple members of the Omp3 family of proteins (Omp25 (also named Omp3a), Omp22 or Omp3b) as well as gene products that modify the fatty acid composition of the lipid A moiety of the LPS; controls the expression of the T4SS VirB	bvrR	Regulation	response regulator transcription factor	35.2	1.4e-32	337	96.5
gene0638	Chromosome	VFG009810(gb|NP_215272)	PhoP (VF0286)	Mycobacterium tuberculosis H37Rv	Senses Mg2+ starvation, controls expression of genes involved in surface remodeling and adaptation to intracellular growth	phoR	Regulation	Possible two component system response sensor kinase membrane associated PhoR	35	4e-33	344	53.2
gene0641	Chromosome	VFG047495(gb|WP_003020974)	Biotin synthesis (VF0552)	Francisella tularensis subsp. tularensis SCHU S4	Critical for rapid phagosomal escape. Sequestration of biotin could restrict Francisella to the phagosome, blocking their escape and preventing them from reaching their replicative niche in the cytoplasm	bioF	Nutritional/Metabolic factor	8-amino-7-oxononanoate synthase	32.3	3.7e-46	456	86.4
gene0648	Chromosome	VFG000344(gb|WP_005693820)	HitABC (VF0268)	Haemophilus influenzae Rd KW20	HitABC(fbpABC) operon encodes a periplasmic-binding protein-dependent iron transport system necessary for the utilization of iron bound to transferrin or iron chelates	hitC	Nutritional/Metabolic factor	iron(III) ABC transporter, ATP-binding protein	31.8	4.1e-28	299	89
gene0652	Chromosome	VFG047564(gb|WP_003020889)	Purine biosynthesis (VF0559)	Francisella tularensis subsp. tularensis SCHU S4	Required for bacterial cytosolic replication	purM	Nutritional/Metabolic factor	phosphoribosylaminoimidazole synthetase	43.3	8.2e-74	694	94.5
gene0667	Chromosome	VFG002219(gb|WP_011005413)	C<beta>G (VF0366)	Brucella melitensis bv. 1 str. 16M	Brucella cyclic <beta>-1,2-glucan could interfere with the maturation of the bacterial vacuole by disrupting cholesterol-rich lipid rafts present on phagosomal membranes and consequently prevent the Brucella containing vacuole (BCV) to fusion with lysosomes, and allowing Brucella to reach an endoplasmic reticulum-derived vacuole permissive for bacterial replication	cgs	Immune modulation	cyclic beta 1-2 glucan synthetase	36.6	0	4617	98.7
gene0737	Chromosome	VFG002046(gb|WP_000135089)	T2SS (VF0333)	Shigella dysenteriae Sd197	Still unknown.	gspC	Effector delivery system	general secretion pathway protein C	38.5	1.1e-42	425	87.3
gene0738	Chromosome	VFG002047(gb|WP_000498818)	T2SS (VF0333)	Shigella dysenteriae Sd197	Still unknown.	gspD	Effector delivery system	general secretion pathway protein D	78.8	1.5e-295	2609	94.9
gene0739	Chromosome	VFG002048(gb|WP_000249362)	T2SS (VF0333)	Shigella dysenteriae Sd197	Still unknown.	gspE	Effector delivery system	general secretion pathway protein E	74.9	1.3e-211	1884	94.1
gene0740	Chromosome	VFG002049(gb|WP_001173470)	T2SS (VF0333)	Shigella dysenteriae Sd197	Still unknown.	gspF	Effector delivery system	general secretion pathway protein F	67.5	6e-143	1291	98.1
gene0741	Chromosome	VFG007085(gb|WP_000738789)	Eps T2SS (VF0613)	Vibrio cholerae O395	V. cholerae causes diarrhea by T2SS-dependent secretion of cholera toxin; V. cholerae exports, via the T2SS, other extracellular factors, including chitinases, proteases, DNase, and pilin, which aid in its ability to successfully occupy diverse ecological niches; Eps T2SS also secretes the three proteins RbmA, RbmC, and Bap1, which are necessary for robust, shear-resistant biofilm formation	epsG	Effector delivery system	type II secretion system major pseudopilin GspG	72.7	3.6e-58	556	94.1
gene0742	Chromosome	VFG002051(gb|WP_001115126)	T2SS (VF0333)	Shigella dysenteriae Sd197	Still unknown.	gspH	Effector delivery system	general secretion pathway protein H	40.7	1.3e-33	345	97.8
gene0743	Chromosome	VFG002052(gb|WP_000820136)	T2SS (VF0333)	Shigella dysenteriae Sd197	Still unknown.	gspI	Effector delivery system	general secretion pathway protein I	47.9	8.8e-26	277	73
gene0744	Chromosome	VFG002053(gb|WP_001250462)	T2SS (VF0333)	Shigella dysenteriae Sd197	Still unknown.	gspJ	Effector delivery system	general secretion pathway protein J	55.3	3e-55	532	94.8
gene0745	Chromosome	VFG002054(gb|WP_000633233)	T2SS (VF0333)	Shigella dysenteriae Sd197	Still unknown.	gspK	Effector delivery system	general secretion pathway protein K	50.7	2.5e-55	535	53.5
gene0746	Chromosome	VFG002055(gb|WP_000097229)	T2SS (VF0333)	Shigella dysenteriae Sd197	Still unknown.	gspL	Effector delivery system	general secretion pathway protein L	37	2.5e-59	570	97.5
gene0748	Chromosome	VFG043577(gb|WP_000744635)	GbpA (VF0619)	Vibrio cholerae O1 biovar El Tor str. N16961	A mucin-binding protein essential for intestinal colonization	gbpA	Adherence	N-acetylglucosamine-binding protein GbpA	46.9	1.2e-123	1125	98.9
gene0750	Chromosome	VFG000846(gb|WP_001358886)	StcE (VF0209)	Escherichia coli O157:H7 str. EDL933	Specifically cleaves the C1 esterase inhibitor (C1-INH), which is an essential regulator of classical and alternative complement, intrinsic coagulation and contact activation, therefore disrupts complement cascade and contributes to the tissue damage, intestinal oedema and thrombotic cytopenia	stcE	Exoenzyme	metalloprotease	65.2	0	2842	78
gene0762	Chromosome	VFG049114(gb|WP_012737527)	Allantion utilization (VF0572)	Klebsiella pneumoniae subsp. pneumoniae NTUH-K2044	Providing a nitrogen source to increase virulence in K. pneumoniae at certain sites of infection	allS	Nutritional/Metabolic factor	DNA-binding transcriptional activator AllS	42.5	1.6e-09	139	29
gene0787	Chromosome	VFG005766(gb|WP_000861302)	<beta>-haemolysin/cytolysin (VF0279)	Streptococcus agalactiae NEM316	Forms pores in cell membrane; proinflammatory effects: inducing apoptosis, promoting cellular invasion, triggering iNOS and cytokine release	cylG	Exotoxin	3-ketoacyl-ACP-reductase CylG	30.4	2e-29	310	92.3
gene0805	Chromosome	VFG043123(gb|WP_000739493)	Flagella (VF0519)	Vibrio cholerae O1 biovar El Tor str. N16961	Contributes to the virulence of pathogenic Vibrio through adhesion or biofilm formation	flgT	Motility	Vibrio-specific flagellar H-ring component FlgT	29.7	4.4e-39	395	96.9
gene0806	Chromosome	VFG043122(gb|WP_000759070)	Flagella (VF0519)	Vibrio cholerae O1 biovar El Tor str. N16961	Contributes to the virulence of pathogenic Vibrio through adhesion or biofilm formation	flgO	Motility	Vibrio-specific flagellar H-ring component FlgO	48.8	1.6e-53	518	75.7
gene0807	Chromosome	VFG043121(gb|WP_001881911)	Flagella (VF0519)	Vibrio cholerae O1 biovar El Tor str. N16961	Contributes to the virulence of pathogenic Vibrio through adhesion or biofilm formation	flgP	Motility	Vibrio-specific flagellar H-ring component FlgP	49.6	3.2e-22	246	74.2
gene0808	Chromosome	VFG038828(gb|WP_011706649)	Polar flagella (VF0473)	Aeromonas hydrophila ML09-119	Necessary for motility, adhesion and invasion; glycosylation of the flagellin may play a role in provoking a proinflammatory response	flgN	Motility	flagellar protein FlgN	32.8	1e-11	155	95
gene0810	Chromosome	VFG007376(gb|WP_001881906)	Flagella (VF0519)	Vibrio cholerae O1 biovar El Tor str. N16961	Contributes to the virulence of pathogenic Vibrio through adhesion or biofilm formation	flgA	Motility	flagellar basal body P-ring biosynthesis protein	32.2	3.3e-29	308	93.4
gene0811	Chromosome	VFG038816(gb|WP_011706646)	Polar flagella (VF0473)	Aeromonas hydrophila ML09-119	Necessary for motility, adhesion and invasion; glycosylation of the flagellin may play a role in provoking a proinflammatory response	cheV	Motility	CheV	73.6	1.3e-126	1149	98.1
gene0812	Chromosome	VFG007364(gb|WP_000125387)	Flagella (VF0519)	Vibrio cholerae O1 biovar El Tor str. N16961	Contributes to the virulence of pathogenic Vibrio through adhesion or biofilm formation	cheR	Motility	chemotaxis protein methyltransferase CheR	68.7	2.9e-114	1042	100
gene0813	Chromosome	VFG038808(gb|WP_011706644)	Polar flagella (VF0473)	Aeromonas hydrophila ML09-119	Necessary for motility, adhesion and invasion; glycosylation of the flagellin may play a role in provoking a proinflammatory response	flgB	Motility	flagellar basal-body rod protein FlgB	58.8	2.3e-40	402	100
gene0814	Chromosome	VFG038804(gb|WP_011706643)	Polar flagella (VF0473)	Aeromonas hydrophila ML09-119	Necessary for motility, adhesion and invasion; glycosylation of the flagellin may play a role in provoking a proinflammatory response	flgC	Motility	flagellar basal body rod protein FlgC	71.7	1.1e-48	474	100
gene0815	Chromosome	VFG007346(gb|WP_000929365)	Flagella (VF0519)	Vibrio cholerae O1 biovar El Tor str. N16961	Contributes to the virulence of pathogenic Vibrio through adhesion or biofilm formation	flgD	Motility	flagellar basal-body rod modification protein FlgD	50	2.5e-50	491	71.1
gene0816	Chromosome	VFG007340(gb|WP_000122825)	Flagella (VF0519)	Vibrio cholerae O1 biovar El Tor str. N16961	Contributes to the virulence of pathogenic Vibrio through adhesion or biofilm formation	flgE	Motility	flagellar hook protein FlgE	51.3	5.6e-112	1024	100
gene0817	Chromosome	VFG038792(gb|WP_011706640)	Polar flagella (VF0473)	Aeromonas hydrophila ML09-119	Necessary for motility, adhesion and invasion; glycosylation of the flagellin may play a role in provoking a proinflammatory response	flgF	Motility	flagellar basal-body rod protein FlgF	56.9	1.7e-76	716	100
gene0818	Chromosome	VFG007328(gb|WP_001182097)	Flagella (VF0519)	Vibrio cholerae O1 biovar El Tor str. N16961	Contributes to the virulence of pathogenic Vibrio through adhesion or biofilm formation	flgG	Motility	flagellar basal-body rod protein FlgG	69.5	8.9e-105	960	100
gene0819	Chromosome	VFG007316(gb|WP_001225051)	Flagella (VF0519)	Vibrio cholerae O1 biovar El Tor str. N16961	Contributes to the virulence of pathogenic Vibrio through adhesion or biofilm formation	flgI	Motility	flagellar P-ring protein precursor FlgI	68.3	2.5e-137	1242	96.2
gene0820	Chromosome	VFG007310(gb|WP_000609516)	Flagella (VF0519)	Vibrio cholerae O1 biovar El Tor str. N16961	Contributes to the virulence of pathogenic Vibrio through adhesion or biofilm formation	flgJ	Motility	peptidoglycan hydrolase	43.4	1.8e-62	596	99.1
gene0821	Chromosome	VFG007322(gb|WP_001911822)	Flagella (VF0519)	Vibrio cholerae O1 biovar El Tor str. N16961	Contributes to the virulence of pathogenic Vibrio through adhesion or biofilm formation	flgH	Motility	flagellar L-ring protein precursor FlgH	55.8	3.9e-56	540	85.7
gene0822	Chromosome	VFG007304(gb|WP_000135483)	Flagella (VF0519)	Vibrio cholerae O1 biovar El Tor str. N16961	Contributes to the virulence of pathogenic Vibrio through adhesion or biofilm formation	flgK	Motility	flagellar hook-associated protein 1 FlgK	35.2	1.3e-104	962	99.2
gene0823	Chromosome	VFG007298(gb|WP_000934642)	Flagella (VF0519)	Vibrio cholerae O1 biovar El Tor str. N16961	Contributes to the virulence of pathogenic Vibrio through adhesion or biofilm formation	flgL	Motility	flagellar hook-associated protein 3 FlgL	31.9	4.5e-58	559	99.5
gene0825	Chromosome	VFG037987(gb|WP_000037963)	Capsule (VF0465)	Acinetobacter baumannii ACICU	Plays an important role in protecting bacteria from the host innate immune response	pseI	Immune modulation	pseudaminic acid synthase	64.9	2.2e-135	1225	98
gene0826	Chromosome	VFG038848(gb|WP_016350360)	Polar flagella (VF0473)	Aeromonas hydrophila ML09-119	Necessary for motility, adhesion and invasion; glycosylation of the flagellin may play a role in provoking a proinflammatory response	flmD	Motility	FlmD protein	29.1	1.5e-08	128	88.4
gene0828	Chromosome	VFG037942(gb|WP_001175206)	Capsule (VF0465)	Acinetobacter baumannii ACICU	Plays an important role in protecting bacteria from the host innate immune response	pseF	Immune modulation	pseudaminic acid cytidylyltransferase	62.4	6.9e-77	719	99.1
gene0829	Chromosome	VFG037927(gb|WP_000470518)	Capsule (VF0465)	Acinetobacter baumannii ACICU	Plays an important role in protecting bacteria from the host innate immune response	pseC	Immune modulation	UDP-4-amino-4, 6-dideoxy-N-acetyl-beta-L-altrosamine transaminase	66.7	1.5e-148	1339	98.5
gene0830	Chromosome	VFG037912(gb|WP_000939040)	Capsule (VF0465)	Acinetobacter baumannii ACICU	Plays an important role in protecting bacteria from the host innate immune response	pseB	Immune modulation	UDP-N-acetylglucosamine 4,6-dehydratase (inverting)	79.5	2.6e-157	1414	100
gene0831	Chromosome	VFG007292(gb|WP_000154827)	Flagella (VF0519)	Vibrio cholerae O1 biovar El Tor str. N16961	Contributes to the virulence of pathogenic Vibrio through adhesion or biofilm formation	flaA	Motility	flagellin	51.3	4.2e-79	740	99.7
gene0832	Chromosome	VFG007520(gb|WP_000405330)	Flagella (VF0519)	Vibrio cholerae O1 biovar El Tor str. N16961	Contributes to the virulence of pathogenic Vibrio through adhesion or biofilm formation	flaG	Motility	flagellar protein FlaG	37.1	5.5e-10	140	50.4
gene0833	Chromosome	VFG038883(gb|WP_005314227)	Lateral flagella (VF0474)	Aeromonas salmonicida subsp. salmonicida A449	Inducible lateral peritrichous flagellar system is responsible for movement across solid surfaces or through viscous environments known as swarming motility; glycosylation of the lateral flagellin is essential for swarming motility over surfaces	lafB	Motility	flagellar hook associated protein LafB	26.6	2.5e-30	320	90.6
gene0835	Chromosome	VFG007502(gb|WP_001214990)	Flagella (VF0519)	Vibrio cholerae O1 biovar El Tor str. N16961	Contributes to the virulence of pathogenic Vibrio through adhesion or biofilm formation	fliS	Motility	flagellar protein FliS	63.2	2.5e-42	419	99.3
gene0836	Chromosome	VFG007496(gb|WP_001190986)	Flagella (VF0519)	Vibrio cholerae O1 biovar El Tor str. N16961	Contributes to the virulence of pathogenic Vibrio through adhesion or biofilm formation	flrA	Motility	sigma-54 dependent transcriptional activator	59.7	7.9e-166	1489	99
gene0837	Chromosome	VFG007484(gb|WP_000079330)	Flagella (VF0519)	Vibrio cholerae O1 biovar El Tor str. N16961	Contributes to the virulence of pathogenic Vibrio through adhesion or biofilm formation	fleR/flrC	Motility	sigma-54 dependent response regulator	60.2	1.6e-103	952	62.5
gene0838	Chromosome	VFG007478(gb|WP_001234824)	Flagella (VF0519)	Vibrio cholerae O1 biovar El Tor str. N16961	Contributes to the virulence of pathogenic Vibrio through adhesion or biofilm formation	fliE	Motility	flagellar hook-basal body protein	55.1	8.3e-25	267	100
gene0839	Chromosome	VFG007472(gb|WP_000752739)	Flagella (VF0519)	Vibrio cholerae O1 biovar El Tor str. N16961	Contributes to the virulence of pathogenic Vibrio through adhesion or biofilm formation	fliF	Motility	flagellar M-ring protein FliF	53.7	4.1e-163	1466	95.8
gene0840	Chromosome	VFG038631(gb|WP_011705273)	Polar flagella (VF0473)	Aeromonas hydrophila ML09-119	Necessary for motility, adhesion and invasion; glycosylation of the flagellin may play a role in provoking a proinflammatory response	fliG	Motility	flagellar motor switch protein G	74.5	1.8e-137	1243	96.5
gene0841	Chromosome	VFG007460(gb|WP_000012402)	Flagella (VF0519)	Vibrio cholerae O1 biovar El Tor str. N16961	Contributes to the virulence of pathogenic Vibrio through adhesion or biofilm formation	fliH	Motility	flagellar assembly protein	37.8	6.8e-38	384	80.1
gene0842	Chromosome	VFG007454(gb|WP_000880258)	Flagella (VF0519)	Vibrio cholerae O1 biovar El Tor str. N16961	Contributes to the virulence of pathogenic Vibrio through adhesion or biofilm formation	fliI	Motility	flagellum-specific ATP synthase	77.1	6.5e-193	1722	99.3
gene0843	Chromosome	VFG038643(gb|WP_011705276)	Polar flagella (VF0473)	Aeromonas hydrophila ML09-119	Necessary for motility, adhesion and invasion; glycosylation of the flagellin may play a role in provoking a proinflammatory response	fliJ	Motility	flagellar export protein FliJ	35.7	7.6e-13	165	95.9
gene0844	Chromosome	VFG007442(gb|WP_001102188)	Flagella (VF0519)	Vibrio cholerae O1 biovar El Tor str. N16961	Contributes to the virulence of pathogenic Vibrio through adhesion or biofilm formation	fliK	Motility	flagellar hook-length control protein FliK, putative	29.9	6.7e-13	170	77.5
gene0845	Chromosome	VFG038651(gb|WP_011705278)	Polar flagella (VF0473)	Aeromonas hydrophila ML09-119	Necessary for motility, adhesion and invasion; glycosylation of the flagellin may play a role in provoking a proinflammatory response	fliL	Motility	flagellar basal body-associated protein FliL	42	1.1e-28	302	97.6
gene0846	Chromosome	VFG038655(gb|WP_011705279)	Polar flagella (VF0473)	Aeromonas hydrophila ML09-119	Necessary for motility, adhesion and invasion; glycosylation of the flagellin may play a role in provoking a proinflammatory response	fliM	Motility	flagellar motor switch protein FliM	76.6	4e-153	1378	99.7
gene0847	Chromosome	VFG007424(gb|WP_001129786)	Flagella (VF0519)	Vibrio cholerae O1 biovar El Tor str. N16961	Contributes to the virulence of pathogenic Vibrio through adhesion or biofilm formation	fliN	Motility	flagellar motor switch protein	69.2	2.6e-44	436	96.2
gene0849	Chromosome	VFG007412(gb|WP_000831828)	Flagella (VF0519)	Vibrio cholerae O1 biovar El Tor str. N16961	Contributes to the virulence of pathogenic Vibrio through adhesion or biofilm formation	fliP	Motility	flagellar biosynthesis protein	72.2	1.6e-85	794	88.1
gene0850	Chromosome	VFG007406(gb|WP_000187051)	Flagella (VF0519)	Vibrio cholerae O1 biovar El Tor str. N16961	Contributes to the virulence of pathogenic Vibrio through adhesion or biofilm formation	fliQ	Motility	flagellar biosynthesis protein	68.2	9.3e-30	309	98.9
gene0851	Chromosome	VFG007400(gb|WP_000456297)	Flagella (VF0519)	Vibrio cholerae O1 biovar El Tor str. N16961	Contributes to the virulence of pathogenic Vibrio through adhesion or biofilm formation	fliR	Motility	flagellar biosynthesis protein	54.6	1.1e-75	709	98.5
gene0852	Chromosome	VFG007394(gb|WP_000840982)	Flagella (VF0519)	Vibrio cholerae O1 biovar El Tor str. N16961	Contributes to the virulence of pathogenic Vibrio through adhesion or biofilm formation	flhB	Motility	flagellar biosynthesis protein	62.2	7e-127	1152	99.7
gene0853	Chromosome	VFG007592(gb|WP_001881783)	Flagella (VF0519)	Vibrio cholerae O1 biovar El Tor str. N16961	Contributes to the virulence of pathogenic Vibrio through adhesion or biofilm formation	flhA	Motility	flagellar biosynthesis protein	77.2	1.3e-291	2575	98.7
gene0854	Chromosome	VFG007586(gb|WP_001881782)	Flagella (VF0519)	Vibrio cholerae O1 biovar El Tor str. N16961	Contributes to the virulence of pathogenic Vibrio through adhesion or biofilm formation	flhF	Motility	flagellar biosynthesis protein	52.5	1.8e-125	1141	97.7
gene0855	Chromosome	VFG007580(gb|WP_000182546)	Flagella (VF0519)	Vibrio cholerae O1 biovar El Tor str. N16961	Contributes to the virulence of pathogenic Vibrio through adhesion or biofilm formation	fleN/flhG	Motility	MinD-like ATPase	69.4	1.7e-115	1053	98.3
gene0856	Chromosome	VFG038695(gb|WP_017409955)	Polar flagella (VF0473)	Aeromonas hydrophila ML09-119	Necessary for motility, adhesion and invasion; glycosylation of the flagellin may play a role in provoking a proinflammatory response	fliA	Motility	flagellar biosynthesis sigma factor	69.2	3.8e-86	799	98.8
gene0857	Chromosome	VFG038699(gb|WP_010634617)	Polar flagella (VF0473)	Aeromonas hydrophila ML09-119	Necessary for motility, adhesion and invasion; glycosylation of the flagellin may play a role in provoking a proinflammatory response	cheY	Motility	chemotaxis protein CheY	92.1	3.5e-62	590	99.2
gene0858	Chromosome	VFG038703(gb|WP_011705289)	Polar flagella (VF0473)	Aeromonas hydrophila ML09-119	Necessary for motility, adhesion and invasion; glycosylation of the flagellin may play a role in provoking a proinflammatory response	cheZ	Motility	chemotaxis protein CheZ	52.7	9.2e-64	606	100
gene0859	Chromosome	VFG038707(gb|WP_016350059)	Polar flagella (VF0473)	Aeromonas hydrophila ML09-119	Necessary for motility, adhesion and invasion; glycosylation of the flagellin may play a role in provoking a proinflammatory response	cheA-2	Motility	chemotaxis protein CheA	66.2	2.2e-254	2254	100
gene0860	Chromosome	VFG038711(gb|WP_016350060)	Polar flagella (VF0473)	Aeromonas hydrophila ML09-119	Necessary for motility, adhesion and invasion; glycosylation of the flagellin may play a role in provoking a proinflammatory response	cheB-2	Motility	chemotaxis-specific methylesterase	72.5	6.7e-146	1316	99.5
gene0861	Chromosome	VFG007544(gb|WP_000075896)	Flagella (VF0519)	Vibrio cholerae O1 biovar El Tor str. N16961	Contributes to the virulence of pathogenic Vibrio through adhesion or biofilm formation	cheW	Motility	purine-binding chemotaxis protein CheW	82	3.2e-68	643	92.6
gene0899	Chromosome	VFG007849(gb|NP_217449)	PDIM (VF0309)	Mycobacterium tuberculosis H37Rv	Play a mainly structural role in providing a stable base for the insertion of other lipid and also play a role as a fluidity modifier, whose function could be to modulate cell wall viscosity;PDIM is crucial for infection by masking pathogen-associated molecular patterns (PAMP) of the cell wall from the innate immune system	ppsC	Immune modulation	phthiocerol synthesis polyketide synthase type I PpsC	27	3.8e-22	249	79.5
gene0913	Chromosome	VFG038501(gb|WP_043119142)	Tap type IV pili (VF0475)	Aeromonas hydrophila ML09-119	The role of the Tap pilus remains to be elucidated, its biogenesis has strong implications in virulence in other ways. TapD, a prepilin peptidase is not only required for the processing of the prepilins before they are incorporated into the pilus filament but also for the processing of the pseudopilins of the T2SS, that are essential for the secretion of many virulence factors	tapV	Adherence	type IV pilus assembly protein TapV	29.1	1.9e-11	161	20.1
gene0930	Chromosome	VFG013321(gb|WP_005693139)	LOS (VF0044)	Haemophilus influenzae Rd KW20	Major immunogen; LOS phosphorylcholine (ChoP) may influence invasion via interaction with PAF receptor and stimulates of inflammatory signals; LPS phase variation is characterized by the spontaneous loss and gain of oligosaccharide structures present in the outer core. the phase variable expression of LPS biosynthesis genes promotes evasion of antigen-specific host immune defences and allow colon…	lpxH	Immune modulation	UDP-2,3-diacylglucosamine pyrophosphohydrolase	50	2.2e-60	577	94.7
gene0938	Chromosome	VFG010515(gb|WP_010946906)	Dot/Icm T4SS secreted effectors (VF0798)	Legionella pneumophila subsp. pneumophila str. Philadelphia 1	AnkB/legAU13/ceg27 (E3 Ubiquitin Ligase Activity, bounds Skp1, targets host protein parvin B. ); AnkC/legA12 (Ankyrin repeat. ); AnkD/legA15 (Ankyrin repeat. ); AnkF/legA14/ceg31 (Ankyrin repeat. ); AnkG/ankZ/legA7 (Ankyrin repeat. ); AnkH/legA3/ankW (Ankyrin repeat, NF-<kappa>B inhibitor. ); AnkI/legAS4 (Ankyrin repeat. ); AnkJ/legA11 (Ankyrin repeat. ); AnkK/legA5 (Ankyrin repeat. ); AnkN/ankX/…	lidL	Effector delivery system	Dot/Icm type IV secretion system effector LidL	45.3	1.2e-61	589	75.7
gene0944	Chromosome	VFG001390(gb|NP_215496)	MprAB (VF0298)	Mycobacterium tuberculosis H37Rv	Required for establishment and maintenance of persistent infection	mprA	Regulation	two-component response regulator MrpA	34.5	7.3e-23	253	95.5
gene0954	Chromosome	VFG049835(gb|WP_012076956)	Exolysin (VF0582)	Pseudomonas aeruginosa PA7	ExlA has a pore-forming activity responsible for host cell membrane disruption.; ExlA requires the outer membrane protein ExlB for export into extracellular medium.	exlA	Effector delivery system	hemolysin	29	9.2e-103	949	94.9
gene0960	Chromosome	VFG000574(gb|NP_462662)	MgtBC (VF0106)	Salmonella enterica subsp. enterica serovar Typhimurium str. LT2	MgtA and MgtB are not required for intracellular survival or for virulence, MgtC is essential for both functions	mgtB	Nutritional/Metabolic factor	Mg2+ transport protein	53.4	4.9e-259	2295	94.2
gene0962	Chromosome	VFG001864(gb|WP_011213317)	Mip (VF0153)	Legionella pneumophila subsp. pneumophila str. Philadelphia 1	Necessary for intracellular survival	mip	Post-translational modification	macrophage infectivity potentiator Mip	47.7	6.7e-31	321	82.9
gene0965	Chromosome	VFG000344(gb|WP_005693820)	HitABC (VF0268)	Haemophilus influenzae Rd KW20	HitABC(fbpABC) operon encodes a periplasmic-binding protein-dependent iron transport system necessary for the utilization of iron bound to transferrin or iron chelates	hitC	Nutritional/Metabolic factor	iron(III) ABC transporter, ATP-binding protein	39.9	1.4e-33	346	79
gene0969	Chromosome	VFG043392(gb|YP_002343698)	Flagella (VF0114)	Campylobacter jejuni subsp. jejuni NCTC 11168	Penetrating the mucus barrier; chemotaxis is also important for intestinal colonization; In the absence of a type III secretion system, the flagellar secretion apparatus appears to secrete several putative virulence proteins including FspA, FlaC and up to eight Cia proteins	eptC	Motility	phosphoethanolamine transferase	38.3	4.8e-92	853	98.2
gene0984	Chromosome	VFG013465(gb|WP_005693586)	LOS (VF0044)	Haemophilus influenzae Rd KW20	Major immunogen; LOS phosphorylcholine (ChoP) may influence invasion via interaction with PAF receptor and stimulates of inflammatory signals; LPS phase variation is characterized by the spontaneous loss and gain of oligosaccharide structures present in the outer core. the phase variable expression of LPS biosynthesis genes promotes evasion of antigen-specific host immune defences and allow colon…	kdsA	Immune modulation	2-dehydro-3-deoxyphosphooctonate aldolase	85.2	6.4e-141	1272	99.6
gene0985	Chromosome	VFG000104(gb|WP_000672505)	ACF (VF0127)	Vibrio cholerae O1 biovar El Tor str. N16961	Play a role in chemotaxis, thereby assisting in intestinal colonization	acfB	Others	accessory colonization factor AcfB	29.7	2.5e-60	580	100
gene0986	Chromosome	VFG000104(gb|WP_000672505)	ACF (VF0127)	Vibrio cholerae O1 biovar El Tor str. N16961	Play a role in chemotaxis, thereby assisting in intestinal colonization	acfB	Others	accessory colonization factor AcfB	27.1	2.5e-52	511	100
gene0988	Chromosome	VFG002420(gb|WP_000645781)	AdsA (VF0422)	Staphylococcus aureus subsp. aureus MW2	Evasion from innate immunity	adsA	Immune modulation	Adenosine synthase A	28.1	5.6e-48	473	93
gene0992	Chromosome	VFG000119(gb|NP_253948)	Alginate (VF0091)	Pseudomonas aeruginosa PAO1	Allows the bacteria form biofilm; contributes to the persistence of the bacteria in the CF lung: act as an adhesin, preventing the bacteria from being expelled from the lung, and alginate slime layer makes it more difficult for phagocytes to ingest and kill the bacteria	algR	Biofilm	alginate biosynthesis regulatory protein AlgR	31.4	6.5e-06	108	32.8
gene0995	Chromosome	VFG048841(gb|WP_014907232)	Capsule (VF0560)	Klebsiella pneumoniae subsp. pneumoniae NTUH-K2044	Assisting in evading the host immune system by protecting bacteria from opsonophagocytosis and serum killing	wcaJ	Immune modulation	undecaprenyl-phosphate glucose phosphotransferase	50	1.4e-100	926	76
gene1003	Chromosome	VFG001372(gb|WP_000598627)	Capsule (VF0144)	Streptococcus pneumoniae TIGR4	Resistant to complement deposition and masks cell wall-associated complement from being recognized by the complement receptors on phagocytes	cps4H	Immune modulation	capsular polysaccharide biosynthesis protein Cps4H	23.6	4.3e-10	145	68.8
gene1006	Chromosome	VFG044083(gb|NP_250948)	Pyoverdine (VF0094)	Pseudomonas aeruginosa PAO1	Effective at acquiring iron from transferrin and lactoferrin; cytotoxic due to its ability to stimulating the production of reactive oxygen species	ptxR	Nutritional/Metabolic factor	transcriptional regulator PtxR	29.6	5.4e-13	169	41.4
gene1021	Chromosome	VFG000574(gb|NP_462662)	MgtBC (VF0106)	Salmonella enterica subsp. enterica serovar Typhimurium str. LT2	MgtA and MgtB are not required for intracellular survival or for virulence, MgtC is essential for both functions	mgtB	Nutritional/Metabolic factor	Mg2+ transport protein	28.5	3.4e-14	184	16
gene1030	Chromosome	VFG006717(gb|NP_465159)	Lap (VF0444)	Listeria monocytogenes EGD-e	Promotes bacterial adhesion to intestinal cells	lap	Adherence	Listeria adhesion protein Lap	49.1	4.6e-230	2045	96.3
gene1035	Chromosome	VFG000344(gb|WP_005693820)	HitABC (VF0268)	Haemophilus influenzae Rd KW20	HitABC(fbpABC) operon encodes a periplasmic-binding protein-dependent iron transport system necessary for the utilization of iron bound to transferrin or iron chelates	hitC	Nutritional/Metabolic factor	iron(III) ABC transporter, ATP-binding protein	27.8	1.7e-20	234	76
gene1036	Chromosome	VFG001206(gb|WP_002219640)	FbpABC (VF0272)	Neisseria meningitidis MC58	Encodes a periplasmic-binding protein-dependent iron transport system necessary for the utilization of iron bound to transferrin or iron chelates, FbpA is the periplasmic Fe3+ binding protein	fbpC	Nutritional/Metabolic factor	iron(III) ABC transporter, ATP-binding protein	32.1	3e-26	284	60.6
gene1042	Chromosome	VFG000104(gb|WP_000672505)	ACF (VF0127)	Vibrio cholerae O1 biovar El Tor str. N16961	Play a role in chemotaxis, thereby assisting in intestinal colonization	acfB	Others	accessory colonization factor AcfB	31.8	3.4e-34	354	64.5
gene1051	Chromosome	VFG001226(gb|NP_249100)	Type IV pili (VF0082)	Pseudomonas aeruginosa PAO1	Attaches to host cells, but not to mucin, causing a twitching motility that allows the bacteria to move along the cell surface; biofilm formation	pilH	Adherence	twitching motility protein PilH	36.6	2.6e-15	189	35.8
gene1065	Chromosome	VFG001824(gb|NP_217649)	DevRS (VF0317)	Mycobacterium tuberculosis H37Rv	Controls the global response to oxidative stress and low oxygen repsonse, key regulator in the oxygen starvation-induced mycobacterial dormancy response	devR/dosR	Regulation	two component transcriptional regulator DevR	34.1	2.2e-27	292	91
gene1067	Chromosome	VFG001825(gb|NP_217648)	DevRS (VF0317)	Mycobacterium tuberculosis H37Rv	Controls the global response to oxidative stress and low oxygen repsonse, key regulator in the oxygen starvation-induced mycobacterial dormancy response	devS	Regulation	two component sensor histidine kinase DevS	27.8	2.6e-08	131	40.2
gene1079	Chromosome	VFG000344(gb|WP_005693820)	HitABC (VF0268)	Haemophilus influenzae Rd KW20	HitABC(fbpABC) operon encodes a periplasmic-binding protein-dependent iron transport system necessary for the utilization of iron bound to transferrin or iron chelates	hitC	Nutritional/Metabolic factor	iron(III) ABC transporter, ATP-binding protein	31.8	7.3e-27	291	42.7
gene1081	Chromosome	VFG001390(gb|NP_215496)	MprAB (VF0298)	Mycobacterium tuberculosis H37Rv	Required for establishment and maintenance of persistent infection	mprA	Regulation	two-component response regulator MrpA	39.8	1.5e-41	414	97.7
gene1101	Chromosome	VFG039536(gb|NP_820549)	T4SS secreted effectors (VF0696)	Coxiella burnetii RSA 493	CBUA0020; CBU_0012*; CBU_0113; CBU_0122; CBU_0183; CBU_0201; CBU_0270; CBU_0295; CBU_0344*; CBU_0372; CBU_0375*; CBU_0469; CBU_0513; CBU_0534; CBU_0590; CBU_0635; CBU_0637; CBU_0820*; CBU_1048*; CBU_1079; CBU_1107*; CBU_1150*; CBU_1198; CBU_1268; CBU_1349; CBU_1370; CBU_1409; CBU_1434; CBU_1493; CBU_1495*; CBU_1525*; CBU_1530; CBU_1566; CBU_1576; CBU_1594; CBU_1607; CBU_1614; CBU_1639; CBU_1665; …	CBU_1566	Effector delivery system	Coxiella Dot/Icm type IVB secretion system translocated effector	61.3	1.5e-82	768	98.4
gene1114	Chromosome	VFG001931(gb|YP_002344858)	CadF (VF0322)	Campylobacter jejuni subsp. jejuni NCTC 11168	37 kDa outer-membrane protein mediating the binding of the organism to the extracellular matrix component fibronectin, which in turn stimulates a signal transduction pathway	cadF	Adherence	outer membrane fibronectin-binding protein	39.2	7e-15	183	58.8
gene1126	Chromosome	VFG001206(gb|WP_002219640)	FbpABC (VF0272)	Neisseria meningitidis MC58	Encodes a periplasmic-binding protein-dependent iron transport system necessary for the utilization of iron bound to transferrin or iron chelates, FbpA is the periplasmic Fe3+ binding protein	fbpC	Nutritional/Metabolic factor	iron(III) ABC transporter, ATP-binding protein	33.7	2.5e-24	269	44.4
gene1130	Chromosome	VFG050291(gb|WP_014302131)	DIP1621 (VF0603)	Corynebacterium diphtheriae NCTC 13129	Play a role in adhesion to epithelial cells	DIP_RS19245	Adherence	C40 family peptidase	40.7	3.5e-10	143	42.9
gene1143	Chromosome	VFG001206(gb|WP_002219640)	FbpABC (VF0272)	Neisseria meningitidis MC58	Encodes a periplasmic-binding protein-dependent iron transport system necessary for the utilization of iron bound to transferrin or iron chelates, FbpA is the periplasmic Fe3+ binding protein	fbpC	Nutritional/Metabolic factor	iron(III) ABC transporter, ATP-binding protein	30.7	1.8e-23	259	89.6
gene1144	Chromosome	VFG000907(gb|WP_000376545)	<alpha>-Hemolysin (VF0225)	Escherichia coli CFT073	Cytotoxic to many types of cells: erythrocytes, granulocytes, monocytes, endothelial cells and renal epithelial cells; stimulating the release of IL-1<beta> and TNF	hlyB	Exotoxin	Hemolysin B	26.1	1.7e-12	165	72.3
gene1148	Chromosome	VFG000116(gb|NP_254170)	Alginate (VF0091)	Pseudomonas aeruginosa PAO1	Allows the bacteria form biofilm; contributes to the persistence of the bacteria in the CF lung: act as an adhesin, preventing the bacteria from being expelled from the lung, and alginate slime layer makes it more difficult for phagocytes to ingest and kill the bacteria	algB	Biofilm	two-component response regulator AlgB	43.3	3e-58	560	79.9
gene1155	Chromosome	VFG001214(gb|NP_253237)	Type IV pili (VF0082)	Pseudomonas aeruginosa PAO1	Attaches to host cells, but not to mucin, causing a twitching motility that allows the bacteria to move along the cell surface; biofilm formation	pilR	Adherence	two-component response regulator PilR	38.1	7.5e-63	601	64.9
gene1165	Chromosome	VFG001889(gb|WP_011216518)	LetA/S (VF0262)	Legionella pneumophila subsp. pneumophila str. Philadelphia 1	Activates gene expression indirectly by counteracting the repressor of translation known as CsrA or RsmA	letA	Regulation	UvrY/SirA/GacA family response regulator transcription factor	50.5	4.2e-60	574	98.1
gene1173	Chromosome	VFG001206(gb|WP_002219640)	FbpABC (VF0272)	Neisseria meningitidis MC58	Encodes a periplasmic-binding protein-dependent iron transport system necessary for the utilization of iron bound to transferrin or iron chelates, FbpA is the periplasmic Fe3+ binding protein	fbpC	Nutritional/Metabolic factor	iron(III) ABC transporter, ATP-binding protein	37	2.8e-31	326	82.7
gene1176	Chromosome	VFG038365(gb|WP_011705044)	T6SS (VF0480)	Aeromonas hydrophila subsp. hydrophila ATCC 7966	A phagetail-spike-like injectisome to translocate virulence determinants directly into the host cell cytoplasm; Four effectors of the T6SS have so far been characterized, Hcp1, Vgr1, Vgr2 and Vgr3; Hcp is a powerful effector substrate and once translocated into the targeted host cell cytoplasm, apoptosis ensues following caspase 3 activation; Hcp paralyzes macrophages to prevent phagocytosis;Vgr1…	hcp1	Effector delivery system	HcpA-like protein	95.3	6.9e-98	899	100
gene1177	Chromosome	VFG038367(gb|WP_011705045)	T6SS secreted effectors (VF0651)	Aeromonas hydrophila subsp. hydrophila ATCC 7966	VgrG1 (ADPRT. Disruption of the actin cytoskeleton. )	vgrG1	Effector delivery system	Type VI secretion system effector VgrG1, ADP-ribosyltransferase	72.9	3.7e-299	2640	97.1
gene1185	Chromosome	VFG000344(gb|WP_005693820)	HitABC (VF0268)	Haemophilus influenzae Rd KW20	HitABC(fbpABC) operon encodes a periplasmic-binding protein-dependent iron transport system necessary for the utilization of iron bound to transferrin or iron chelates	hitC	Nutritional/Metabolic factor	iron(III) ABC transporter, ATP-binding protein	30.5	1.1e-23	263	44
gene1197	Chromosome	VFG000104(gb|WP_000672505)	ACF (VF0127)	Vibrio cholerae O1 biovar El Tor str. N16961	Play a role in chemotaxis, thereby assisting in intestinal colonization	acfB	Others	accessory colonization factor AcfB	31.5	3e-38	389	64.2
gene1211	Chromosome	VFG049114(gb|WP_012737527)	Allantion utilization (VF0572)	Klebsiella pneumoniae subsp. pneumoniae NTUH-K2044	Providing a nitrogen source to increase virulence in K. pneumoniae at certain sites of infection	allS	Nutritional/Metabolic factor	DNA-binding transcriptional activator AllS	26.2	4.6e-12	161	98
gene1215	Chromosome	VFG047672(gb|WP_003021043)	ArgP (VF0557)	Francisella tularensis subsp. tularensis SCHU S4	High affinity arginine transporter mediating arginine uptake that is crucial for efficient phagosomal escape	argP	Nutritional/Metabolic factor	amino acid antiporter	25.6	8.7e-12	160	92
gene1219	Chromosome	VFG001206(gb|WP_002219640)	FbpABC (VF0272)	Neisseria meningitidis MC58	Encodes a periplasmic-binding protein-dependent iron transport system necessary for the utilization of iron bound to transferrin or iron chelates, FbpA is the periplasmic Fe3+ binding protein	fbpC	Nutritional/Metabolic factor	iron(III) ABC transporter, ATP-binding protein	29.1	4.5e-17	207	35.9
gene1223	Chromosome	VFG013248(gb|WP_010868928)	LOS (VF0044)	Haemophilus influenzae Rd KW20	Major immunogen; LOS phosphorylcholine (ChoP) may influence invasion via interaction with PAF receptor and stimulates of inflammatory signals; LPS phase variation is characterized by the spontaneous loss and gain of oligosaccharide structures present in the outer core. the phase variable expression of LPS biosynthesis genes promotes evasion of antigen-specific host immune defences and allow colon…	msbA	Immune modulation	lipid transporter ATP-binding/permease	68.6	8.6e-225	1998	99.5
gene1224	Chromosome	VFG013242(gb|WP_005693863)	LOS (VF0044)	Haemophilus influenzae Rd KW20	Major immunogen; LOS phosphorylcholine (ChoP) may influence invasion via interaction with PAF receptor and stimulates of inflammatory signals; LPS phase variation is characterized by the spontaneous loss and gain of oligosaccharide structures present in the outer core. the phase variable expression of LPS biosynthesis genes promotes evasion of antigen-specific host immune defences and allow colon…	lpxK	Immune modulation	tetraacyldisaccharide 4'-kinase	53.4	3.4e-93	861	93.1
gene1226	Chromosome	VFG038845(gb|WP_016351249)	Polar flagella (VF0473)	Aeromonas hydrophila ML09-119	Necessary for motility, adhesion and invasion; glycosylation of the flagellin may play a role in provoking a proinflammatory response	nueA	Motility	NeuA protein	77.9	3.7e-108	989	99.6
gene1249	Chromosome	VFG000574(gb|NP_462662)	MgtBC (VF0106)	Salmonella enterica subsp. enterica serovar Typhimurium str. LT2	MgtA and MgtB are not required for intracellular survival or for virulence, MgtC is essential for both functions	mgtB	Nutritional/Metabolic factor	Mg2+ transport protein	22.1	7.9e-06	111	59.3
gene1251	Chromosome	VFG005775(gb|WP_000403526)	<beta>-haemolysin/cytolysin (VF0279)	Streptococcus agalactiae NEM316	Forms pores in cell membrane; proinflammatory effects: inducing apoptosis, promoting cellular invasion, triggering iNOS and cytokine release	cylA	Exotoxin	ABC (ATP-binding cassette) transporter CylA	33.3	4e-34	352	56.7
gene1255	Chromosome	VFG001817(gb|NP_216900)	Mycobactin (VF0299)	Mycobacterium tuberculosis H37Rv	Cell-association mycobactin participates in iron internalization and/or to serve as a temporary iron-holding molecule to prevent sudden influx of excess iron if the metal suddenly becomes available after a period of iron limitation	mbtA	Nutritional/Metabolic factor	Bifunctional enzyme MbtA: salicyl-AMP ligase (SAL-AMP ligase) + salicyl-S-ArCP synthetase	23.4	2.7e-10	148	41.6
gene1257	Chromosome	VFG044172(gb|WP_000622316)	Chu (VF0227)	Escherichia coli CFT073	Iron uptake: the ability to use heme and/or hemoglobin might be especially advantageous to pathogenic bacteria. These pathogens often secrete cytotoxins, which gain access to the intracellular heme reservoir besides initiating tissue invasion. Cytotoxin production coupled with the capability to utilize heme and/or hemoglobin could serve as an effective iron acquisition strategy during the progres…	chuV	Nutritional/Metabolic factor	ATP-binding hydrophilic protein ChuV	38.2	1.5e-43	432	96.3
gene1258	Chromosome	VFG013069(gb|WP_005019013)	Shu (VF0256)	Shigella dysenteriae Sd197	Shu heme utilization locus includes:; ShuA, TonB-denpendent heme receptor which is critical for the uptake of heme into the periplasm,; ShuT, putative periplasmic binding protein which specifically binds heme and acts as a soluble receptor for active uptake of heme into the cytoplasm; ShuU and ShuV comprise the cytoplasmic membrane permease and ATPase; ShuS, soluble cytoplasmic protein may functi…	shuU	Nutritional/Metabolic factor	permease of iron compound ABC transport system	43.6	5.1e-63	601	94.6
gene1259	Chromosome	VFG013065(gb|WP_024259428)	Shu (VF0256)	Shigella dysenteriae Sd197	Shu heme utilization locus includes:; ShuA, TonB-denpendent heme receptor which is critical for the uptake of heme into the periplasm,; ShuT, putative periplasmic binding protein which specifically binds heme and acts as a soluble receptor for active uptake of heme into the cytoplasm; ShuU and ShuV comprise the cytoplasmic membrane permease and ATPase; ShuS, soluble cytoplasmic protein may functi…	shuT	Nutritional/Metabolic factor	periplasmic binding protein ShuT	35.2	4.6e-31	325	76.8
gene1263	Chromosome	VFG000348(gb|WP_005694042)	HxuABC (VF0269)	Haemophilus influenzae Rd KW20	Using host heme-hemopexin as the source of heme iron for growth	hxuC	Nutritional/Metabolic factor	heme-hemopexin utilization protein C, haem receptor	34.5	5.2e-104	957	94.5
gene1264	Chromosome	VFG012609(gb|WP_000993317)	Chu (VF0234)	Escherichia coli O157:H7 str. EDL933	Iron uptake: the ability to use heme and/or hemoglobin might be especially advantageous to pathogenic bacteria. These pathogens often secrete cytotoxins, which gain access to the intracellular heme reservoir besides initiating tissue invasion. Cytotoxin production coupled with the capability to utilize heme and/or hemoglobin could serve as an effective iron acquisition strategy during the progres…	chuW	Nutritional/Metabolic factor	Putative oxygen independent coproporphyrinogen III oxidase	38	1.4e-73	693	88
gene1273	Chromosome	VFG000079(gb|NP_463763)	ClpC (VF0072)	Listeria monocytogenes EGD-e	An ATPase promoting early escape form the phagosome of macrophages; ClpC is also required for adhesion and invasion, possibly by modulating the expression of InlA,InlB and ActA	clpC	Stress survival	endopeptidase Clp ATP-binding chain C	37.4	9.3e-78	731	59.6
gene1277	Chromosome	VFG013248(gb|WP_010868928)	LOS (VF0044)	Haemophilus influenzae Rd KW20	Major immunogen; LOS phosphorylcholine (ChoP) may influence invasion via interaction with PAF receptor and stimulates of inflammatory signals; LPS phase variation is characterized by the spontaneous loss and gain of oligosaccharide structures present in the outer core. the phase variable expression of LPS biosynthesis genes promotes evasion of antigen-specific host immune defences and allow colon…	msbA	Immune modulation	lipid transporter ATP-binding/permease	28.4	1.9e-38	391	71.9
gene1278	Chromosome	VFG013248(gb|WP_010868928)	LOS (VF0044)	Haemophilus influenzae Rd KW20	Major immunogen; LOS phosphorylcholine (ChoP) may influence invasion via interaction with PAF receptor and stimulates of inflammatory signals; LPS phase variation is characterized by the spontaneous loss and gain of oligosaccharide structures present in the outer core. the phase variable expression of LPS biosynthesis genes promotes evasion of antigen-specific host immune defences and allow colon…	msbA	Immune modulation	lipid transporter ATP-binding/permease	25.5	1.7e-42	426	93.1
gene1309	Chromosome	VFG007023(gb|WP_149591715)	MARTX (VF0265)	Vibrio cholerae O1 biovar El Tor str. N16961	Inducing cytopathic activities in host cells including actin depolymerization, Rho inactivation, caspase 3/7-dependent apoptosis, and induction of reactive oxygen species; important for evasion of phagocytes	rtxB	Exotoxin	RTX toxin transporter RtxB	32.9	1.8e-20	234	60.8
gene1317	Chromosome	VFG000457(gb|NP_460114)	Agf (VF0103)	Salmonella enterica subsp. enterica serovar Typhimurium str. LT2	Aids in attachment to the villi of enterocytes, also cause the bacteria to become attached to each other	csgB	Adherence	minor curlin subunit precursor, curli nucleator protein CsgB	35.3	2.2e-09	138	33.1
gene1319	Chromosome	VFG000462(gb|NP_460110)	Agf (VF0103)	Salmonella enterica subsp. enterica serovar Typhimurium str. LT2	Aids in attachment to the villi of enterocytes, also cause the bacteria to become attached to each other	csgG	Adherence	curli production assembly/transport protein CsgG	68.1	1.6e-104	958	98.6
gene1321	Chromosome	VFG045790(gb|WP_000833288)	Curli fibers (VF1138)	Escherichia coli O25b:H4-ST131	In E. coli, curli fibers compose up to 85% of the biofilm biomass. Curli acts in vitro as an essential scaffold protein during biofilm formation.;In vivo, curli also directly regulates the immune system and is known to induce inflammation by activating the immune Toll-like receptors (TLRs).	cgsE	Adherence	curli production assembly/transport protein CsgE	51.3	5.4e-29	304	85.2
gene1322	Chromosome	VFG004125(gb|NP_460113)	Agf (VF0103)	Salmonella enterica subsp. enterica serovar Typhimurium str. LT2	Aids in attachment to the villi of enterocytes, also cause the bacteria to become attached to each other	csgD	Adherence	DNA-binding transcriptional regulator CsgD	46.4	1.4e-47	466	96.7
gene1334	Chromosome	VFG014707(gb|NP_250151)	Flagella (VF0273)	Pseudomonas aeruginosa PAO1	Swimming motility; play a role in biofilm formation and other pathogenic adaptations	motC	Motility	flagellar motor protein	46.1	1.4e-59	570	98.8
gene1335	Chromosome	VFG038832(gb|WP_016351724)	Polar flagella (VF0473)	Aeromonas hydrophila ML09-119	Necessary for motility, adhesion and invasion; glycosylation of the flagellin may play a role in provoking a proinflammatory response	pomB2	Motility	flagellar motor protein MotB	38.4	3.9e-43	429	91.2
gene1345	Chromosome	VFG010862(gb|WP_010946592)	CcmC (VF0292)	Legionella pneumophila subsp. pneumophila str. Philadelphia 1	Required for cytochrome c production, promotes iron assimilation and intracellular infection	ccmA	Nutritional/Metabolic factor	ABC transporter involved in cytochrome c biogenesis, ATPase component CcmA	38.2	9.9e-35	355	93.2
gene1346	Chromosome	VFG010866(gb|WP_010946593)	CcmC (VF0292)	Legionella pneumophila subsp. pneumophila str. Philadelphia 1	Required for cytochrome c production, promotes iron assimilation and intracellular infection	ccmB	Nutritional/Metabolic factor	ABC transporter involved in cytochrome c biogenesis, CcmB subunit	46.5	3.6e-43	428	96.3
gene1347	Chromosome	VFG001856(gb|WP_010946594)	CcmC (VF0292)	Legionella pneumophila subsp. pneumophila str. Philadelphia 1	Required for cytochrome c production, promotes iron assimilation and intracellular infection	ccmC	Nutritional/Metabolic factor	cytochrome c-type biogenesis protein CcmC, putative heme lyase for CcmE	51.5	5.5e-67	634	91.8
gene1349	Chromosome	VFG010878(gb|WP_010946596)	CcmC (VF0292)	Legionella pneumophila subsp. pneumophila str. Philadelphia 1	Required for cytochrome c production, promotes iron assimilation and intracellular infection	ccmE	Nutritional/Metabolic factor	cytochrome c-type biogenesis protein CcmE, heme chaperone	45.1	3e-29	307	85.1
gene1350	Chromosome	VFG010882(gb|WP_010946597)	CcmC (VF0292)	Legionella pneumophila subsp. pneumophila str. Philadelphia 1	Required for cytochrome c production, promotes iron assimilation and intracellular infection	ccmF	Nutritional/Metabolic factor	cytochrome c heme lyase subunit CcmF	50.2	6.8e-178	1594	97.7
gene1357	Chromosome	VFG011626(gb|WP_002965156)	BvrR-BvrS (VF0368)	Brucella melitensis bv. 1 str. 16M	Controls the expression of genes involved with the maintenance of cell envelope integrity. These genes encode multiple members of the Omp3 family of proteins (Omp25 (also named Omp3a), Omp22 or Omp3b) as well as gene products that modify the fatty acid composition of the lipid A moiety of the LPS; controls the expression of the T4SS VirB	bvrR	Regulation	response regulator transcription factor	35.4	2.2e-30	318	95.2
gene1359	Chromosome	VFG000493(gb|NP_460357)	TTSS (SPI-2 encode) (VF0321)	Salmonella enterica subsp. enterica serovar Typhimurium str. LT2	Secretes effector proteins to facilitate the replication of intracellular bacteria within membrane-bound Salmonella-containing vacuoles (SCVs)	ssrA	Effector delivery system	hybrid sensor histidine kinase/response regulator	32.1	4.8e-39	398	36.7
gene1450	Chromosome	VFG035923(gb|WP_000621745)	Dispersin (VF0215)	Escherichia coli O44:H18 042	Promotes dispersal of EAEC on the intestinal mucosa to establish new foci of infection and facilitate efficient colonization via bacterial dispersal	aatC	Others	ATP-binding protein AatC	35.3	2.6e-25	274	87.4
gene1454	Chromosome	VFG001862(gb|WP_015444101)	KatAB (VF0168)	Legionella pneumophila subsp. pneumophila str. Philadelphia 1	A periplasmic catalase, expressed maximally during the post-exponential phase; important for intracellular survival and transmission	katB	Stress survival	catalase-peroxidase KatB	76.8	0	3059	100
gene1473	Chromosome	VFG037260(gb|WP_001095752)	Acinetobactin (VF0467)	Acinetobacter baumannii ACICU	High-affinity catechol-hydroxamate siderophore competing with host cells for iron	barB	Nutritional/Metabolic factor	siderophore efflux system of the ABC superfamily	30.8	4.2e-15	186	80.5
gene1477	Chromosome	VFG044083(gb|NP_250948)	Pyoverdine (VF0094)	Pseudomonas aeruginosa PAO1	Effective at acquiring iron from transferrin and lactoferrin; cytotoxic due to its ability to stimulating the production of reactive oxygen species	ptxR	Nutritional/Metabolic factor	transcriptional regulator PtxR	38.6	9.8e-07	115	23.4
gene1478	Chromosome	VFG038840(gb|WP_005300916)	Polar flagella (VF0473)	Aeromonas hydrophila ML09-119	Necessary for motility, adhesion and invasion; glycosylation of the flagellin may play a role in provoking a proinflammatory response	flmH	Motility	short chain dehydrogenase/reductase family oxidoreductase	29.8	9.6e-21	235	76.4
gene1487	Chromosome	VFG000347(gb|WP_010869038)	Hgp (VF0270)	Haemophilus influenzae Rd KW20	Mediates binding of both hemoglobin:haptoglobin complexes and free hemoglobin	hgpC	Nutritional/Metabolic factor	hemoglobin-binding protein	27.1	8.5e-11	153	25.3
gene1488	Chromosome	VFG048488(gb|WP_002893737)	Ent (VF0562)	Klebsiella pneumoniae subsp. pneumoniae NTUH-K2044	May be necessary for penetration to deeper tissues	fepC	Nutritional/Metabolic factor	iron-enterobactin transporter ATP-binding protein	49.1	3.6e-70	662	91.1
gene1489	Chromosome	VFG000922(gb|WP_000910402)	Chu (VF0227)	Escherichia coli CFT073	Iron uptake: the ability to use heme and/or hemoglobin might be especially advantageous to pathogenic bacteria. These pathogens often secrete cytotoxins, which gain access to the intracellular heme reservoir besides initiating tissue invasion. Cytotoxin production coupled with the capability to utilize heme and/or hemoglobin could serve as an effective iron acquisition strategy during the progres…	chuU	Nutritional/Metabolic factor	heme permease protein ChuU	32.3	1.1e-33	348	89.7
gene1490	Chromosome	VFG048468(gb|WP_004176917)	Ent (VF0562)	Klebsiella pneumoniae subsp. pneumoniae NTUH-K2044	May be necessary for penetration to deeper tissues	fepD	Nutritional/Metabolic factor	iron-enterobactin transporter membrane protein	43.4	2.3e-50	492	76.1
gene1507	Chromosome	VFG000907(gb|WP_000376545)	<alpha>-Hemolysin (VF0225)	Escherichia coli CFT073	Cytotoxic to many types of cells: erythrocytes, granulocytes, monocytes, endothelial cells and renal epithelial cells; stimulating the release of IL-1<beta> and TNF	hlyB	Exotoxin	Hemolysin B	26.8	1.3e-10	148	77.5
gene1508	Chromosome	VFG000344(gb|WP_005693820)	HitABC (VF0268)	Haemophilus influenzae Rd KW20	HitABC(fbpABC) operon encodes a periplasmic-binding protein-dependent iron transport system necessary for the utilization of iron bound to transferrin or iron chelates	hitC	Nutritional/Metabolic factor	iron(III) ABC transporter, ATP-binding protein	27.5	2.7e-13	170	92.3
gene1512	Chromosome	VFG037386(gb|WP_000582115)	Acinetobactin (VF0467)	Acinetobacter baumannii ACICU	High-affinity catechol-hydroxamate siderophore competing with host cells for iron	bauE	Nutritional/Metabolic factor	ferric siderophore ABC transporter, ATP-binding protein BauE	31.1	3e-23	257	86.2
gene1513	Chromosome	VFG000922(gb|WP_000910402)	Chu (VF0227)	Escherichia coli CFT073	Iron uptake: the ability to use heme and/or hemoglobin might be especially advantageous to pathogenic bacteria. These pathogens often secrete cytotoxins, which gain access to the intracellular heme reservoir besides initiating tissue invasion. Cytotoxin production coupled with the capability to utilize heme and/or hemoglobin could serve as an effective iron acquisition strategy during the progres…	chuU	Nutritional/Metabolic factor	heme permease protein ChuU	36.5	6.7e-49	479	92.7
gene1531	Chromosome	VFG043392(gb|YP_002343698)	Flagella (VF0114)	Campylobacter jejuni subsp. jejuni NCTC 11168	Penetrating the mucus barrier; chemotaxis is also important for intestinal colonization; In the absence of a type III secretion system, the flagellar secretion apparatus appears to secrete several putative virulence proteins including FspA, FlaC and up to eight Cia proteins	eptC	Motility	phosphoethanolamine transferase	36	9.9e-82	764	96.5
gene1539	Chromosome	VFG038249(gb|WP_003384760)	PbpG (VF0468)	Acinetobacter baumannii ACICU	Penicillin-binding proteins (PBPs) are most commonly associated with binding to and inactivating b-lactam antibiotics; PBPs also participate in the final steps of the biosynthesis of the peptidoglycan layer and thus contribute to bacterial cell stability	pbpG	Immune modulation	D-alanyl-D-alanine endopeptidase PBP7/8	46.2	2.4e-50	491	84.2
gene1544	Chromosome	VFG001382(gb|YP_177730)	PcaA (VF0285)	Mycobacterium tuberculosis H37Rv	Cyclopropane synthase that incorporates a single proximal cycloproprane ring on the <alpha>-mycolic acids and the production of cord factor in the cell wall; required for virulence and persistence	pcaA	Others	cyclopropane mycolic acid synthase	36.2	8.2e-38	384	61.5
gene1555	Chromosome	VFG010882(gb|WP_010946597)	CcmC (VF0292)	Legionella pneumophila subsp. pneumophila str. Philadelphia 1	Required for cytochrome c production, promotes iron assimilation and intracellular infection	ccmF	Nutritional/Metabolic factor	cytochrome c heme lyase subunit CcmF	37.7	3.3e-105	967	97.9
gene1563	Chromosome	VFG049154(gb|WP_014907257)	Colibactin (VF0573)	Klebsiella pneumoniae subsp. pneumoniae 1084	Inducing DNA damage	clbH	Exotoxin	colibactin non-ribosomal peptide synthetase ClbH	28.8	4.5e-10	146	49.4
gene1567	Chromosome	VFG001390(gb|NP_215496)	MprAB (VF0298)	Mycobacterium tuberculosis H37Rv	Required for establishment and maintenance of persistent infection	mprA	Regulation	two-component response regulator MrpA	39.6	9.1e-45	442	95.2
gene1571	Chromosome	VFG049114(gb|WP_012737527)	Allantion utilization (VF0572)	Klebsiella pneumoniae subsp. pneumoniae NTUH-K2044	Providing a nitrogen source to increase virulence in K. pneumoniae at certain sites of infection	allS	Nutritional/Metabolic factor	DNA-binding transcriptional activator AllS	34.9	1.1e-50	494	91.4
gene1572	Chromosome	VFG045330(gb|WP_010947054)	Legiobactin (VF0291)	Legionella pneumophila subsp. pneumophila str. Philadelphia 1	A nonhydroxamate, nonphenolate siderophore	lbtC	Nutritional/Metabolic factor	LbtC inner membrane protein required for import of Legiobactin	24.1	4.7e-17	205	84.8
gene1578	Chromosome	VFG002546(gb|WP_004194209)	Capsule I (VF0436)	Burkholderia pseudomallei K96243	A key virulence determinant and that loss of capsule production results in severe attenuation in animal models of disease	wcbT	Immune modulation	acyl-CoA transferase	33.2	7.3e-40	402	79.3
gene1579	Chromosome	VFG047512(gb|WP_003020978)	Biotin synthesis (VF0552)	Francisella tularensis subsp. tularensis SCHU S4	Critical for rapid phagosomal escape. Sequestration of biotin could restrict Francisella to the phagosome, blocking their escape and preventing them from reaching their replicative niche in the cytoplasm	bioB	Nutritional/Metabolic factor	biotin synthase	48.4	5e-87	808	87.4
gene1590	Chromosome	VFG038840(gb|WP_005300916)	Polar flagella (VF0473)	Aeromonas hydrophila ML09-119	Necessary for motility, adhesion and invasion; glycosylation of the flagellin may play a role in provoking a proinflammatory response	flmH	Motility	short chain dehydrogenase/reductase family oxidoreductase	31.4	4.8e-21	238	71.9
gene1595	Chromosome	VFG000104(gb|WP_000672505)	ACF (VF0127)	Vibrio cholerae O1 biovar El Tor str. N16961	Play a role in chemotaxis, thereby assisting in intestinal colonization	acfB	Others	accessory colonization factor AcfB	33.7	5.7e-37	378	56.5
gene1597	Chromosome	VFG000088(gb|WP_000591844)	TCP (VF0126)	Vibrio cholerae O1 biovar El Tor str. N16961	Crucial for V.cholerae to establish colonization in vivo and expressed before CT; The receptor for entry of CTX<phi> (the filamentous phage encoding the cholera toxin genes) into the cell is the TCP; TcpA appears to be a coat protein for VPI<phi>	tcpI	Adherence	negative regulator of the major pilin TcpA	33.5	1.3e-35	367	53.5
gene1622	Chromosome	VFG001228(gb|NP_249102)	Type IV pili (VF0082)	Pseudomonas aeruginosa PAO1	Attaches to host cells, but not to mucin, causing a twitching motility that allows the bacteria to move along the cell surface; biofilm formation	pilJ	Adherence	twitching motility protein PilJ	28.7	1.3e-33	349	60.6
gene1625	Chromosome	VFG001306(gb|WP_000636149)	Capsule (VF0003)	Staphylococcus aureus subsp. aureus MW2	Prevent phagocytosis	cap8J	Immune modulation	type 8 capsular polysaccharide synthesis protein Cap8J	35.4	5.2e-10	142	45.6
gene1629	Chromosome	VFG002197(gb|WP_002387027)	BopD (VF0362)	Enterococcus faecalis V583	Homologous to a sugar-binding transcriptional regulator involved in biofilm production; The actual role is unknown, but the association of enhanced biofilm formation in the presence of glucose and the possible involvement of a sugar-binding transcriptional regulator suggest a linkage to increased biofilm production in E. faecalis in the presence of specific carbohydrates	bopD	Biofilm	sugar-binding transcriptional regulator, LacI family	24.7	1.4e-11	157	94.3
gene1636	Chromosome	VFG000574(gb|NP_462662)	MgtBC (VF0106)	Salmonella enterica subsp. enterica serovar Typhimurium str. LT2	MgtA and MgtB are not required for intracellular survival or for virulence, MgtC is essential for both functions	mgtB	Nutritional/Metabolic factor	Mg2+ transport protein	27.1	9.9e-71	671	96.2
gene1650	Chromosome	VFG045330(gb|WP_010947054)	Legiobactin (VF0291)	Legionella pneumophila subsp. pneumophila str. Philadelphia 1	A nonhydroxamate, nonphenolate siderophore	lbtC	Nutritional/Metabolic factor	LbtC inner membrane protein required for import of Legiobactin	23.3	1.6e-14	183	91.9
gene1652	Chromosome	VFG000104(gb|WP_000672505)	ACF (VF0127)	Vibrio cholerae O1 biovar El Tor str. N16961	Play a role in chemotaxis, thereby assisting in intestinal colonization	acfB	Others	accessory colonization factor AcfB	33.3	1.8e-38	391	67.5
gene1653	Chromosome	VFG000104(gb|WP_000672505)	ACF (VF0127)	Vibrio cholerae O1 biovar El Tor str. N16961	Play a role in chemotaxis, thereby assisting in intestinal colonization	acfB	Others	accessory colonization factor AcfB	30.2	1.1e-32	341	68.9
gene1655	Chromosome	VFG000537(gb|NP_461796)	TTSS (SPI-1 encode) (VF0116)	Salmonella enterica subsp. enterica serovar Typhimurium str. LT2	Delivers at least 13 effector proteins through the host cell plasma membrane, most of them are involved in actin cytoskeleton rearrangements, leading to membrane ruffling and Salmonella invasion	hilD	Effector delivery system	AraC family transcriptional regulator	31.3	8.6e-10	140	45.9
gene1665	Chromosome	VFG000104(gb|WP_000672505)	ACF (VF0127)	Vibrio cholerae O1 biovar El Tor str. N16961	Play a role in chemotaxis, thereby assisting in intestinal colonization	acfB	Others	accessory colonization factor AcfB	34.2	2.9e-36	372	51.5
gene1700	Chromosome	VFG000104(gb|WP_000672505)	ACF (VF0127)	Vibrio cholerae O1 biovar El Tor str. N16961	Play a role in chemotaxis, thereby assisting in intestinal colonization	acfB	Others	accessory colonization factor AcfB	31.5	3.6e-31	328	65.6
gene1701	Chromosome	VFG000104(gb|WP_000672505)	ACF (VF0127)	Vibrio cholerae O1 biovar El Tor str. N16961	Play a role in chemotaxis, thereby assisting in intestinal colonization	acfB	Others	accessory colonization factor AcfB	31.6	1.2e-39	401	76.2
gene1724	Chromosome	VFG000475(gb|NP_460201)	PhoPQ (VF0111)	Salmonella enterica subsp. enterica serovar Typhimurium str. LT2	Activated by low divalent cations magnesium and calcium levels; control expression of more than 40 genes; required for intracellular survival, cationic antimicrobial peptides (CAMPs) resistance, stimulation of cytokine secretion	phoP	Regulation	response regulator in two-component regulatory system with PhoQ	66.8	6.1e-86	797	99.1
gene1725	Chromosome	VFG000474(gb|NP_460200)	PhoPQ (VF0111)	Salmonella enterica subsp. enterica serovar Typhimurium str. LT2	Activated by low divalent cations magnesium and calcium levels; control expression of more than 40 genes; required for intracellular survival, cationic antimicrobial peptides (CAMPs) resistance, stimulation of cytokine secretion	phoQ	Regulation	sensor protein PhoQ	53.4	4.7e-131	1189	94.9
gene1732	Chromosome	VFG007610(gb|WP_001045946)	Flagella (VF0519)	Vibrio cholerae O1 biovar El Tor str. N16961	Contributes to the virulence of pathogenic Vibrio through adhesion or biofilm formation	motY	Motility	sodium-type flagellar protein MotY	47.6	1.9e-79	742	98.6
gene1752	Chromosome	VFG001888(gb|WP_010947629)	LetA/S (VF0262)	Legionella pneumophila subsp. pneumophila str. Philadelphia 1	Activates gene expression indirectly by counteracting the repressor of translation known as CsrA or RsmA	letS	Regulation	hybrid sensor histidine kinase/response regulator	31.9	2.7e-61	589	71.2
gene1757	Chromosome	VFG001206(gb|WP_002219640)	FbpABC (VF0272)	Neisseria meningitidis MC58	Encodes a periplasmic-binding protein-dependent iron transport system necessary for the utilization of iron bound to transferrin or iron chelates, FbpA is the periplasmic Fe3+ binding protein	fbpC	Nutritional/Metabolic factor	iron(III) ABC transporter, ATP-binding protein	39.7	1.2e-54	529	77.4
gene1765	Chromosome	VFG009810(gb|NP_215272)	PhoP (VF0286)	Mycobacterium tuberculosis H37Rv	Senses Mg2+ starvation, controls expression of genes involved in surface remodeling and adaptation to intracellular growth	phoR	Regulation	Possible two component system response sensor kinase membrane associated PhoR	31.4	5e-25	276	33.8
gene1789	Chromosome	VFG001867(gb|WP_016357051)	SodB (VF0169)	Legionella pneumophila subsp. pneumophila str. Philadelphia 1	A cytoplasmic iron superoxide dismutase; important for intracellular survival and transmission	sodB	Stress survival	superoxide dismutase	66	1.2e-77	725	99
gene1797	Chromosome	VFG001306(gb|WP_000636149)	Capsule (VF0003)	Staphylococcus aureus subsp. aureus MW2	Prevent phagocytosis	cap8J	Immune modulation	type 8 capsular polysaccharide synthesis protein Cap8J	38.9	6e-06	107	24.4
gene1807	Chromosome	VFG000574(gb|NP_462662)	MgtBC (VF0106)	Salmonella enterica subsp. enterica serovar Typhimurium str. LT2	MgtA and MgtB are not required for intracellular survival or for virulence, MgtC is essential for both functions	mgtB	Nutritional/Metabolic factor	Mg2+ transport protein	27.2	2.2e-08	133	21
gene1822	Chromosome	VFG001206(gb|WP_002219640)	FbpABC (VF0272)	Neisseria meningitidis MC58	Encodes a periplasmic-binding protein-dependent iron transport system necessary for the utilization of iron bound to transferrin or iron chelates, FbpA is the periplasmic Fe3+ binding protein	fbpC	Nutritional/Metabolic factor	iron(III) ABC transporter, ATP-binding protein	23.6	1.4e-08	133	44.7
gene1827	Chromosome	VFG038723(gb|WP_011705294)	Polar flagella (VF0473)	Aeromonas hydrophila ML09-119	Necessary for motility, adhesion and invasion; glycosylation of the flagellin may play a role in provoking a proinflammatory response	AHML_RS07540	Motility	CobQ/CobB/MinD/ParA family protein	23	4.5e-13	170	59.6
gene1894	Chromosome	VFG000344(gb|WP_005693820)	HitABC (VF0268)	Haemophilus influenzae Rd KW20	HitABC(fbpABC) operon encodes a periplasmic-binding protein-dependent iron transport system necessary for the utilization of iron bound to transferrin or iron chelates	hitC	Nutritional/Metabolic factor	iron(III) ABC transporter, ATP-binding protein	31	5.1e-27	289	92.3
gene1901	Chromosome	VFG001306(gb|WP_000636149)	Capsule (VF0003)	Staphylococcus aureus subsp. aureus MW2	Prevent phagocytosis	cap8J	Immune modulation	type 8 capsular polysaccharide synthesis protein Cap8J	46.2	3.9e-15	186	44.6
gene1907	Chromosome	VFG050670(gb|WP_000505931.1)	TFP (VF1334)	Acinetobacter baumannii ACICU	Essential for twitching motility and natural competence, and contribute to host cell adherence	pilJ	Adherence	methyl-accepting chemotaxis protein	28.7	1.2e-31	333	48
gene1915	Chromosome	VFG007823(gb|NP_217447)	PDIM (VF0309)	Mycobacterium tuberculosis H37Rv	Play a mainly structural role in providing a stable base for the insertion of other lipid and also play a role as a fluidity modifier, whose function could be to modulate cell wall viscosity;PDIM is crucial for infection by masking pathogen-associated molecular patterns (PAMP) of the cell wall from the innate immune system	ppsA	Immune modulation	phthiocerol synthesis polyketide synthase type I PpsA	27.3	3.3e-29	310	98.5
gene1916	Chromosome	VFG011430(gb|WP_002963616)	LPS (VF0367)	Brucella melitensis bv. 1 str. 16M	Plays a role in entry and early survival inside macrophages; Resistance to innate-immunity anti-bacterial responses; a modulator of the immune response	acpXL	Immune modulation	acyl carrier protein	64.4	1.1e-18	213	94.8
gene1917	Chromosome	VFG038840(gb|WP_005300916)	Polar flagella (VF0473)	Aeromonas hydrophila ML09-119	Necessary for motility, adhesion and invasion; glycosylation of the flagellin may play a role in provoking a proinflammatory response	flmH	Motility	short chain dehydrogenase/reductase family oxidoreductase	80.3	2.2e-105	965	100
gene1932	Chromosome	VFG043350(gb|WP_011946724)	Flagella (VF0157)	Legionella pneumophila subsp. pneumophila str. Philadelphia 1	Not required for intracellular growth but enhance the invasion capacity	fleN	Motility	flagellar synthesis regulator FleN	27.3	2.3e-13	173	65.4
gene1943	Chromosome	VFG002158(gb|NP_464456)	LplA1 (VF0347)	Listeria monocytogenes EGD-e	Necessary for efficient intracellular proliferation of L. monocytogenes	lplA1	Nutritional/Metabolic factor	lipoate protein ligase	34.7	7.2e-46	453	90.4
gene1946	Chromosome	VFG045345(gb|WP_005457104)	MAM7 (VF0512)	Vibrio parahaemolyticus RIMD 2210633	Mediating attachment for the bacterium to a host cells	mam7	Adherence	multivalent adhesion molecule MAM7	31.6	1.3e-49	487	58
gene1968	Chromosome	VFG038840(gb|WP_005300916)	Polar flagella (VF0473)	Aeromonas hydrophila ML09-119	Necessary for motility, adhesion and invasion; glycosylation of the flagellin may play a role in provoking a proinflammatory response	flmH	Motility	short chain dehydrogenase/reductase family oxidoreductase	26.9	1.2e-16	200	90.9
gene1988	Chromosome	VFG000104(gb|WP_000672505)	ACF (VF0127)	Vibrio cholerae O1 biovar El Tor str. N16961	Play a role in chemotaxis, thereby assisting in intestinal colonization	acfB	Others	accessory colonization factor AcfB	27.6	7.7e-46	455	97
gene2003	Chromosome	VFG001443(gb|AAF37887)	OmpA (VF0236)	Escherichia coli O18:K1:H7 str. RS218	Contributes to brain microvascular endothelial cells (BMECs) invasion via a ligand-receptor interaction. Interaction of OmpA with its receptor induces actin condensation at the binding site. The actin reorganization induced by E. coli depends on activation of several host proteins involved in signaling, including focal adhesion kinase, PI3-kinase, PKC-<alpha>, and caveolin-1; OmpA also binds to C…	ompA	Invasion	outer membrane protein A	54.9	3.2e-105	965	99.7
gene2028	Chromosome	VFG045345(gb|WP_005457104)	MAM7 (VF0512)	Vibrio parahaemolyticus RIMD 2210633	Mediating attachment for the bacterium to a host cells	mam7	Adherence	multivalent adhesion molecule MAM7	36.8	2.8e-166	1495	97.8
gene2030	Chromosome	VFG001306(gb|WP_000636149)	Capsule (VF0003)	Staphylococcus aureus subsp. aureus MW2	Prevent phagocytosis	cap8J	Immune modulation	type 8 capsular polysaccharide synthesis protein Cap8J	38.8	3.6e-13	169	55.8
gene2064	Chromosome	VFG048830(gb|WP_014907233)	Capsule (VF0560)	Klebsiella pneumoniae subsp. pneumoniae NTUH-K2044	Assisting in evading the host immune system by protecting bacteria from opsonophagocytosis and serum killing	gndA	Immune modulation	NADP-dependent phosphogluconate dehydrogenase	69.3	4.9e-186	1663	98.7
gene2081	Chromosome	VFG049157(gb|WP_014907259)	Colibactin (VF0573)	Klebsiella pneumoniae subsp. pneumoniae 1084	Inducing DNA damage	clbK	Exotoxin	colibactin hybrid non-ribosomal peptide synthetase/type I polyketide synthase ClbK	25.6	1.2e-07	125	52.9
gene2086	Chromosome	VFG048439(gb|WP_014907941)	Ent (VF0562)	Klebsiella pneumoniae subsp. pneumoniae NTUH-K2044	May be necessary for penetration to deeper tissues	entC	Nutritional/Metabolic factor	isochorismate synthase	34.3	4.5e-35	361	58.9
gene2110	Chromosome	VFG032878(gb|NP_465743)	PrsA2 (VF0449)	Listeria monocytogenes EGD-e	Required for virulence and contributes to the integrity of the L.monocytogenes cell wall as well as swimming motility and bacterial resistance to osmotic stress	prsA2	Post-translational modification	post translocation chaperone PrsA2	36.5	8e-19	222	25.1
gene2114	Chromosome	VFG000077(gb|NP_465991)	ClpP (VF0074)	Listeria monocytogenes EGD-e	Serine protease involved in proteolysis and is required for growth under stress conditions	clpP	Stress survival	ATP-dependent Clp protease proteolytic subunit	62.2	3.9e-71	669	93.2
gene2129	Chromosome	VFG000336(gb|WP_005694426)	P2 protein (VF0042)	Haemophilus influenzae Rd KW20	P2 antigenic drift allows the organism to evade clearance by potentially protective antibodies and contributes to the development of chronic infection	ompP2	Immune modulation	outer membrane protein P2 (ompP2), laminin binding protein	27.7	1.4e-23	261	100
gene2139	Chromosome	VFG044083(gb|NP_250948)	Pyoverdine (VF0094)	Pseudomonas aeruginosa PAO1	Effective at acquiring iron from transferrin and lactoferrin; cytotoxic due to its ability to stimulating the production of reactive oxygen species	ptxR	Nutritional/Metabolic factor	transcriptional regulator PtxR	26.5	2.1e-07	121	46.2
gene2140	Chromosome	VFG001206(gb|WP_002219640)	FbpABC (VF0272)	Neisseria meningitidis MC58	Encodes a periplasmic-binding protein-dependent iron transport system necessary for the utilization of iron bound to transferrin or iron chelates, FbpA is the periplasmic Fe3+ binding protein	fbpC	Nutritional/Metabolic factor	iron(III) ABC transporter, ATP-binding protein	40	2.4e-55	535	76.2
gene2151	Chromosome	VFG013248(gb|WP_010868928)	LOS (VF0044)	Haemophilus influenzae Rd KW20	Major immunogen; LOS phosphorylcholine (ChoP) may influence invasion via interaction with PAF receptor and stimulates of inflammatory signals; LPS phase variation is characterized by the spontaneous loss and gain of oligosaccharide structures present in the outer core. the phase variable expression of LPS biosynthesis genes promotes evasion of antigen-specific host immune defences and allow colon…	msbA	Immune modulation	lipid transporter ATP-binding/permease	27.7	9.4e-54	523	97.4
gene2152	Chromosome	VFG001269(gb|WP_010929996)	Cya (VF0028)	Bordetella pertussis Tohama I	Bifunctional toxin harboring both adenylate cyclase and hemolytic activities; functions primarily as an anti-inflammatory factor	cyaB	Exotoxin	cyclolysin secretion ATP-binding protein	33.3	1.6e-61	590	96.1
gene2159	Chromosome	VFG038119(gb|WP_000686134)	Capsule (VF0465)	Acinetobacter baumannii ACICU	Plays an important role in protecting bacteria from the host innate immune response	ACICU_RS00485	Immune modulation	nucleotide sugar dehydrogenase	31.1	2.6e-59	570	97.8
gene2160	Chromosome	VFG013286(gb|WP_005694325)	LOS (VF0044)	Haemophilus influenzae Rd KW20	Major immunogen; LOS phosphorylcholine (ChoP) may influence invasion via interaction with PAF receptor and stimulates of inflammatory signals; LPS phase variation is characterized by the spontaneous loss and gain of oligosaccharide structures present in the outer core. the phase variable expression of LPS biosynthesis genes promotes evasion of antigen-specific host immune defences and allow colon…	galE	Immune modulation	UDP-glucose 4-epimerase	67.2	4e-134	1214	100
gene2161	Chromosome	VFG013346(gb|WP_005693178)	LOS (VF0044)	Haemophilus influenzae Rd KW20	Major immunogen; LOS phosphorylcholine (ChoP) may influence invasion via interaction with PAF receptor and stimulates of inflammatory signals; LPS phase variation is characterized by the spontaneous loss and gain of oligosaccharide structures present in the outer core. the phase variable expression of LPS biosynthesis genes promotes evasion of antigen-specific host immune defences and allow colon…	galU	Immune modulation	glucosephosphate uridylyltransferase	72	7.6e-124	1125	96.4
gene2163	Chromosome	VFG001231(gb|NP_249104)	Type IV pili (VF0082)	Pseudomonas aeruginosa PAO1	Attaches to host cells, but not to mucin, causing a twitching motility that allows the bacteria to move along the cell surface; biofilm formation	chpA	Adherence	still frameshift probable component of chemotactic signal transduction system	32.4	5.8e-10	144	26.4
gene2176	Chromosome	VFG044336(gb|WP_050767835)	Sal (VF0563)	Klebsiella pneumoniae subsp. pneumoniae NTUH-K2044	A major trigger of inflammation and bacterial dissemination induced during K. pneuminiae lung infection	iroC	Nutritional/Metabolic factor	ABC transporter	31.1	7.8e-21	236	92.6
gene2204	Chromosome	VFG006002(gb|WP_000197412)	Capsule (VF0274)	Streptococcus agalactiae NEM316	Inhibits the binding of the activated complement factor C3b to the surface of S. agalactiae, preventing the activation of the alternative complement pathway and inhibits complement-mediated opsonophagocytosis	GBS_RS06595	Immune modulation	tyrosine-protein kinase	28.3	7.5e-06	107	52.2
gene2207	Chromosome	VFG050015(gb|WP_000955350)	Bacillibactin (VF0586)	Bacillus anthracis str. Sterne	Disruption of the siderophore bacillibactin production drastically reduces the ability of B. cereus to utilize ferritin for growth and results in attenuated bacterial virulence in insects.	dhbE	Nutritional/Metabolic factor	2,3-dihydroxybenzoate adenylase DhbE	23.7	7.3e-35	360	91.9
gene2216	Chromosome	VFG014106(gb|NP_251842)	LPS (VF0085)	Pseudomonas aeruginosa PAO1	Mediates biological effects including resistance to serum killing and phagocytosis; the binding to normal CFTR (cystic fibrosis transmembrane conductance regulator) and invasion of host cells may make a contribution to virulence in the human eye; internalization by binding to normal CFTR protein expressed by airway epithelial cells followed by desquamation of bacteria-laden epithelial cells, cons…	hisH2	Immune modulation	imidazole glycerol phosphate synthase subunit HisH	39.5	2.3e-36	369	95.5
gene2218	Chromosome	VFG045297(gb|WP_011213307)	LPS (VF0171)	Legionella pneumophila subsp. pneumophila str. Philadelphia 1	Phase variation associated with changes in virulence	wbuZ	Immune modulation	glycosyl amidation-associated protein WbuZ	35.6	3e-44	438	98.1
gene2220	Chromosome	VFG000344(gb|WP_005693820)	HitABC (VF0268)	Haemophilus influenzae Rd KW20	HitABC(fbpABC) operon encodes a periplasmic-binding protein-dependent iron transport system necessary for the utilization of iron bound to transferrin or iron chelates	hitC	Nutritional/Metabolic factor	iron(III) ABC transporter, ATP-binding protein	35.1	7.9e-31	322	90.5
gene2228	Chromosome	VFG000344(gb|WP_005693820)	HitABC (VF0268)	Haemophilus influenzae Rd KW20	HitABC(fbpABC) operon encodes a periplasmic-binding protein-dependent iron transport system necessary for the utilization of iron bound to transferrin or iron chelates	hitC	Nutritional/Metabolic factor	iron(III) ABC transporter, ATP-binding protein	43.3	3.2e-55	534	66
gene2251	Chromosome	VFG001287(gb|WP_000877317)	Intercellular adhesion proteins (VF0014)	Staphylococcus aureus subsp. aureus MW2	PNSG is critical to biofilm elaboration, allowing bacteria to adhere to one another, and may also promote adherence to other molecules, such as ECM components	icaB	Biofilm	N-deacetylase, involved in polysaccharide intercellular adhesin(PIA) synthesis	29.4	1.5e-19	227	45.9
gene2252	Chromosome	VFG013254(gb|WP_005694093)	LOS (VF0044)	Haemophilus influenzae Rd KW20	Major immunogen; LOS phosphorylcholine (ChoP) may influence invasion via interaction with PAF receptor and stimulates of inflammatory signals; LPS phase variation is characterized by the spontaneous loss and gain of oligosaccharide structures present in the outer core. the phase variable expression of LPS biosynthesis genes promotes evasion of antigen-specific host immune defences and allow colon…	msbB	Immune modulation	lipid A biosynthesis (KDO)2-(lauroyl)-lipid IVA acyltransferase	57.9	3.2e-104	956	94.7
gene2254	Chromosome	VFG045467(gb|WP_011204972)	CdpA (VF0432)	Burkholderia pseudomallei K96243	A major c-di-GMP-specific phosphodiesterase in regulating intracellular levels of c-di-GMP, affecting diverse phenotypes such as flagellum synthesis, bacterial motility, the production of exopolysaccharides, cell-to-cell aggregation, biofilm formation, cytotoxicity, and invasion of human cells.	cdpA	Regulation	cyclic di-GMP phosphodiesterase	31.9	1.4e-45	454	49
gene2257	Chromosome	VFG001859(gb|WP_010948357)	FeoAB (VF0160)	Legionella pneumophila subsp. pneumophila str. Philadelphia 1	A feoB mutant of L. pneumophila has a lowered Fe2+ uptake and is attenuated for intracellular growth	feoB	Nutritional/Metabolic factor	ferrous iron transporter B	44.6	1.2e-165	1489	97.5
gene2261	Chromosome	VFG044172(gb|WP_000622316)	Chu (VF0227)	Escherichia coli CFT073	Iron uptake: the ability to use heme and/or hemoglobin might be especially advantageous to pathogenic bacteria. These pathogens often secrete cytotoxins, which gain access to the intracellular heme reservoir besides initiating tissue invasion. Cytotoxin production coupled with the capability to utilize heme and/or hemoglobin could serve as an effective iron acquisition strategy during the progres…	chuV	Nutritional/Metabolic factor	ATP-binding hydrophilic protein ChuV	28.5	5.5e-19	220	86.2
gene2272	Chromosome	VFG038840(gb|WP_005300916)	Polar flagella (VF0473)	Aeromonas hydrophila ML09-119	Necessary for motility, adhesion and invasion; glycosylation of the flagellin may play a role in provoking a proinflammatory response	flmH	Motility	short chain dehydrogenase/reductase family oxidoreductase	44.4	1.3e-52	510	98
gene2284	Chromosome	VFG000478(gb|NP_459678)	Fur (VF0113)	Salmonella enterica subsp. enterica serovar Typhimurium str. LT2	Repress the expression of iron-regulated genes; also required for acid-induced activation of atr genes	fur	Regulation	ferric iron uptake transcriptional regulator	87	7.9e-74	691	98
gene2307	Chromosome	VFG040705(gb|WP_011191158)	TlyC (VF0489)	Rickettsia typhi str. Wilmington	Plays a role in phagosomal escape by rickettsiae	tlyC	Exoenzyme	hemolysin C	28.5	6.8e-29	306	94.5
gene2323	Chromosome	VFG034679(gb|WP_000074207)	Ibes (VF0237)	Escherichia coli O45:K1:H7 str. S88	Contributes to brain microvascular endothelial cells (BMECs) invasion via a ligand-receptor interaction	ibeB	Invasion	Cu(+)/Ag(+) efflux RND transporter outer membrane channel CusC	35.1	1.5e-57	555	93
gene2324	Chromosome	VFG049144(gb|WP_002892069)	AcrAB (VF0568)	Klebsiella pneumoniae subsp. pneumoniae NTUH-K2044	May mediate resistance against host-derived antimicrobial peptides; associated with antibiotic resistance	acrB	Antimicrobial activity/Competitive advantage	acriflavine resistance protein B	43.9	3.8e-226	2012	95.3
gene2325	Chromosome	VFG037705(gb|WP_000010636)	AdeFGH efflux pump (VF0504)	Acinetobacter baumannii ACICU	Play a potential role in the synthesis and transport of autoinducer molecules during biofilm formation	adeF	Biofilm	membrane-fusion protein	29.5	3.1e-38	388	89.1
gene2346	Chromosome	VFG041304(gb|WP_010947678)	Dot/Icm T4SS secreted effectors (VF0798)	Legionella pneumophila subsp. pneumophila str. Philadelphia 1	AnkB/legAU13/ceg27 (E3 Ubiquitin Ligase Activity, bounds Skp1, targets host protein parvin B. ); AnkC/legA12 (Ankyrin repeat. ); AnkD/legA15 (Ankyrin repeat. ); AnkF/legA14/ceg31 (Ankyrin repeat. ); AnkG/ankZ/legA7 (Ankyrin repeat. ); AnkH/legA3/ankW (Ankyrin repeat, NF-<kappa>B inhibitor. ); AnkI/legAS4 (Ankyrin repeat. ); AnkJ/legA11 (Ankyrin repeat. ); AnkK/legA5 (Ankyrin repeat. ); AnkN/ankX/…	lirB	Effector delivery system	Dot/Icm type IV secretion system effector LirB	32.2	2e-18	214	100
gene2355	Chromosome	VFG007604(gb|WP_000340821)	Flagella (VF0519)	Vibrio cholerae O1 biovar El Tor str. N16961	Contributes to the virulence of pathogenic Vibrio through adhesion or biofilm formation	motB	Motility	flagellar motor protein	52.5	1.3e-84	787	87
gene2356	Chromosome	VFG007598(gb|WP_000362406)	Flagella (VF0519)	Vibrio cholerae O1 biovar El Tor str. N16961	Contributes to the virulence of pathogenic Vibrio through adhesion or biofilm formation	motA	Motility	flagellar motor protein	70.3	9e-94	865	98
gene2369	Chromosome	VFG000079(gb|NP_463763)	ClpC (VF0072)	Listeria monocytogenes EGD-e	An ATPase promoting early escape form the phagosome of macrophages; ClpC is also required for adhesion and invasion, possibly by modulating the expression of InlA,InlB and ActA	clpC	Stress survival	endopeptidase Clp ATP-binding chain C	45	1.2e-190	1705	100
gene2378	Chromosome	VFG000120(gb|NP_253949)	Alginate (VF0091)	Pseudomonas aeruginosa PAO1	Allows the bacteria form biofilm; contributes to the persistence of the bacteria in the CF lung: act as an adhesin, preventing the bacteria from being expelled from the lung, and alginate slime layer makes it more difficult for phagocytes to ingest and kill the bacteria	algZ	Biofilm	sigma factor AlgU	32.1	1.3e-20	237	33.9
gene2379	Chromosome	VFG001889(gb|WP_011216518)	LetA/S (VF0262)	Legionella pneumophila subsp. pneumophila str. Philadelphia 1	Activates gene expression indirectly by counteracting the repressor of translation known as CsrA or RsmA	letA	Regulation	UvrY/SirA/GacA family response regulator transcription factor	34.6	3.4e-10	144	42.4
gene2391	Chromosome	VFG040705(gb|WP_011191158)	TlyC (VF0489)	Rickettsia typhi str. Wilmington	Plays a role in phagosomal escape by rickettsiae	tlyC	Exoenzyme	hemolysin C	26.4	1.1e-22	254	53.5
gene2392	Chromosome	VFG018241(gb|WP_001130227)	AI-2 (VF0406)	Vibrio cholerae O1 biovar El Tor str. N16961	LuxPQ receptor complex responds to the AI-2 molecule. Information from AI-2 is transduced through the LuxO protein to control the levels of the master transcription factor HapR. At low cell density, in the absence of autoinducers, HapR is not produced, so virulence factors are expressed and biofilms are formed. At high cell density, in the presence of autoinducers, LuxO is inactivated, HapR is pr…	luxS	Biofilm	S-ribosylhomocysteinase	78.9	1e-74	699	99.4
gene2406	Chromosome	VFG010906(gb|WP_011213314)	CsrA (VF0261)	Legionella pneumophila subsp. pneumophila str. Philadelphia 1	Post-transcriptional repression of the transmission regulon	csrA	Regulation	carbon storage regulator CsrA	81.8	2.7e-20	226	90.2
gene2412	Chromosome	VFG000477(gb|NP_461845)	RpoS (VF0112)	Salmonella enterica subsp. enterica serovar Typhimurium str. LT2	Necessary for sustaining a log-phase acid tolerance response (ATR), induction a stationary-phase acid survival system, production of thin aggregative fimbriae and expression of spv gene during stationary phase	rpoS	Regulation	RNA polymerase sigma factor RpoS	79.1	5.3e-139	1256	100
gene2424	Chromosome	VFG001887(gb|WP_010947186)	RelA (VF0260)	Legionella pneumophila subsp. pneumophila str. Philadelphia 1	Dispensable for intracellular growth within amoebae or the alveolar macrophages, but dedicate to convert from a replicated to a virulent state	relA	Regulation	GTP diphosphokinase	42.6	7.9e-183	1637	98.5
gene2426	Chromosome	VFG001888(gb|WP_010947629)	LetA/S (VF0262)	Legionella pneumophila subsp. pneumophila str. Philadelphia 1	Activates gene expression indirectly by counteracting the repressor of translation known as CsrA or RsmA	letS	Regulation	hybrid sensor histidine kinase/response regulator	31.5	1.3e-100	929	81.7
gene2428	Chromosome	VFG043390(gb|WP_001210849)	Flagella (VF0051)	Helicobacter pylori 26695	Confers motility, allows the bacteria to penetrate and colonize the gastric mucus layer. The lumenal pH of the fasting human stomach is <2, but with the gastric mucus there is a pH gradient that ranges from pH 2 at the luminal surface to nearly neutral pH at the epithelial cell surface, so entry into the gastric mucus layer is important for H. pylori to escape extremely low pH	pdxJ	Motility	pyridoxine 5'-phosphate synthase	35.4	3.4e-34	351	95.9
gene2435	Chromosome	VFG000135(gb|NP_249455)	Alginate (VF0091)	Pseudomonas aeruginosa PAO1	Allows the bacteria form biofilm; contributes to the persistence of the bacteria in the CF lung: act as an adhesin, preventing the bacteria from being expelled from the lung, and alginate slime layer makes it more difficult for phagocytes to ingest and kill the bacteria	mucB	Biofilm	anti-sigma factor MucA, inhibitor of alg gene expression	29.2	2.6e-25	276	82.3
gene2437	Chromosome	VFG000121(gb|NP_249453)	Alginate (VF0091)	Pseudomonas aeruginosa PAO1	Allows the bacteria form biofilm; contributes to the persistence of the bacteria in the CF lung: act as an adhesin, preventing the bacteria from being expelled from the lung, and alginate slime layer makes it more difficult for phagocytes to ingest and kill the bacteria	algU	Biofilm	alginate biosynthesis protein AlgZ/FimS	65.4	1.3e-68	647	99.5
gene2456	Chromosome	VFG037705(gb|WP_000010636)	AdeFGH efflux pump (VF0504)	Acinetobacter baumannii ACICU	Play a potential role in the synthesis and transport of autoinducer molecules during biofilm formation	adeF	Biofilm	membrane-fusion protein	27.8	1.3e-13	175	84.7
gene2457	Chromosome	VFG049144(gb|WP_002892069)	AcrAB (VF0568)	Klebsiella pneumoniae subsp. pneumoniae NTUH-K2044	May mediate resistance against host-derived antimicrobial peptides; associated with antibiotic resistance	acrB	Antimicrobial activity/Competitive advantage	acriflavine resistance protein B	23.2	2.8e-53	521	99.5
gene2481	Chromosome	VFG044083(gb|NP_250948)	Pyoverdine (VF0094)	Pseudomonas aeruginosa PAO1	Effective at acquiring iron from transferrin and lactoferrin; cytotoxic due to its ability to stimulating the production of reactive oxygen species	ptxR	Nutritional/Metabolic factor	transcriptional regulator PtxR	29.9	8.4e-22	245	80.7
gene2499	Chromosome	VFG001206(gb|WP_002219640)	FbpABC (VF0272)	Neisseria meningitidis MC58	Encodes a periplasmic-binding protein-dependent iron transport system necessary for the utilization of iron bound to transferrin or iron chelates, FbpA is the periplasmic Fe3+ binding protein	fbpC	Nutritional/Metabolic factor	iron(III) ABC transporter, ATP-binding protein	30.9	1.8e-14	184	42.7
gene2505	Chromosome	VFG001212(gb|NP_253246)	Type IV pili (VF0082)	Pseudomonas aeruginosa PAO1	Attaches to host cells, but not to mucin, causing a twitching motility that allows the bacteria to move along the cell surface; biofilm formation	pilE	Adherence	type 4 fimbrial biogenesis protein PilE	35.3	9.6e-17	198	99.2
gene2513	Chromosome	VFG037118(gb|WP_002247552)	RecN (VF0457)	Neisseria meningitidis MC58	Recombinational repair protein that protects against ROS and non-oxidative killing by neutrophils	recN	Stress survival	DNA repair protein RecN	38.1	1.1e-93	867	99.6
gene2530	Chromosome	VFG045467(gb|WP_011204972)	CdpA (VF0432)	Burkholderia pseudomallei K96243	A major c-di-GMP-specific phosphodiesterase in regulating intracellular levels of c-di-GMP, affecting diverse phenotypes such as flagellum synthesis, bacterial motility, the production of exopolysaccharides, cell-to-cell aggregation, biofilm formation, cytotoxicity, and invasion of human cells.	cdpA	Regulation	cyclic di-GMP phosphodiesterase	32.4	3.9e-32	336	47.4
gene2537	Chromosome	VFG002552(gb|WP_004194255)	Capsule I (VF0436)	Burkholderia pseudomallei K96243	A key virulence determinant and that loss of capsule production results in severe attenuation in animal models of disease	wcbN	Immune modulation	D-glycero-d-manno-heptose 1,7-bisphosphate phosphatase	49.7	4e-43	427	82.3
gene2538	Chromosome	VFG001206(gb|WP_002219640)	FbpABC (VF0272)	Neisseria meningitidis MC58	Encodes a periplasmic-binding protein-dependent iron transport system necessary for the utilization of iron bound to transferrin or iron chelates, FbpA is the periplasmic Fe3+ binding protein	fbpC	Nutritional/Metabolic factor	iron(III) ABC transporter, ATP-binding protein	34.6	1.5e-35	364	69.2
gene2540	Chromosome	VFG045346(gb|WP_011149697)	IlpA (VF0513)	Vibrio vulnificus YJ016	Dual functions as an adhesin and an immunostimulant	IlpA	Adherence	immunogenic lipoprotein A	69.9	2e-107	983	100
gene2556	Chromosome	VFG013384(gb|WP_010869121)	LOS (VF0044)	Haemophilus influenzae Rd KW20	Major immunogen; LOS phosphorylcholine (ChoP) may influence invasion via interaction with PAF receptor and stimulates of inflammatory signals; LPS phase variation is characterized by the spontaneous loss and gain of oligosaccharide structures present in the outer core. the phase variable expression of LPS biosynthesis genes promotes evasion of antigen-specific host immune defences and allow colon…	lpxB	Immune modulation	lipid-A-disaccharide synthase	65.6	4.1e-138	1249	95.4
gene2557	Chromosome	VFG013390(gb|WP_005651701)	LOS (VF0044)	Haemophilus influenzae Rd KW20	Major immunogen; LOS phosphorylcholine (ChoP) may influence invasion via interaction with PAF receptor and stimulates of inflammatory signals; LPS phase variation is characterized by the spontaneous loss and gain of oligosaccharide structures present in the outer core. the phase variable expression of LPS biosynthesis genes promotes evasion of antigen-specific host immune defences and allow colon…	lpxA	Immune modulation	UDP-N-acetylglucosamine acyltransferase	66.8	1.3e-103	950	100
gene2558	Chromosome	VFG011399(gb|WP_004683864)	LPS (VF0367)	Brucella melitensis bv. 1 str. 16M	Plays a role in entry and early survival inside macrophages; Resistance to innate-immunity anti-bacterial responses; a modulator of the immune response	fabZ	Immune modulation	(3R)-hydroxymyristoyl ACP dehydratase	44.1	1.2e-32	336	94
gene2559	Chromosome	VFG013374(gb|WP_005693262)	LOS (VF0044)	Haemophilus influenzae Rd KW20	Major immunogen; LOS phosphorylcholine (ChoP) may influence invasion via interaction with PAF receptor and stimulates of inflammatory signals; LPS phase variation is characterized by the spontaneous loss and gain of oligosaccharide structures present in the outer core. the phase variable expression of LPS biosynthesis genes promotes evasion of antigen-specific host immune defences and allow colon…	lpxD	Immune modulation	UDP-3-O-(3-hydroxymyristoyl) glucosamine N-acyltransferase	69.6	1.3e-132	1201	97.4
gene2562	Chromosome	VFG015000(gb|NP_252339)	Alginate (VF0091)	Pseudomonas aeruginosa PAO1	Allows the bacteria form biofilm; contributes to the persistence of the bacteria in the CF lung: act as an adhesin, preventing the bacteria from being expelled from the lung, and alginate slime layer makes it more difficult for phagocytes to ingest and kill the bacteria	mucP	Biofilm	metalloprotease protease	47	3.1e-105	966	99.3
gene2563	Chromosome	VFG002189(gb|WP_002359680)	Capsule (VF0361)	Enterococcus faecalis V583	Contributes to host immune evasion	cpsB/cdsA	Immune modulation	phosphatidate cytidylyltransferase	30.5	1.4e-23	260	96.5
gene2564	Chromosome	VFG002190(gb|WP_002362225)	Capsule (VF0361)	Enterococcus faecalis V583	Contributes to host immune evasion	cpsA/uppS	Immune modulation	undecaprenyl diphosphate synthase	44.1	1.5e-53	518	96.8
gene2580	Chromosome	VFG036938(gb|WP_002224866)	FarAB (VF0450)	Neisseria meningitidis MC58	Mediates the resistance to antimicrobial long-chain fatty acids	farA	Antimicrobial activity/Competitive advantage	fatty acid efflux system protein FarA	28.2	1.2e-26	287	97.6
gene2583	Chromosome	VFG045607(gb|WP_010948621)	Dot/Icm T4SS secreted effectors (VF0798)	Legionella pneumophila subsp. pneumophila str. Philadelphia 1	AnkB/legAU13/ceg27 (E3 Ubiquitin Ligase Activity, bounds Skp1, targets host protein parvin B. ); AnkC/legA12 (Ankyrin repeat. ); AnkD/legA15 (Ankyrin repeat. ); AnkF/legA14/ceg31 (Ankyrin repeat. ); AnkG/ankZ/legA7 (Ankyrin repeat. ); AnkH/legA3/ankW (Ankyrin repeat, NF-<kappa>B inhibitor. ); AnkI/legAS4 (Ankyrin repeat. ); AnkJ/legA11 (Ankyrin repeat. ); AnkK/legA5 (Ankyrin repeat. ); AnkN/ankX/…	LPG_RS14840	Effector delivery system	Dot/Icm type IV secretion system effector	50.2	1.8e-62	595	99.6
gene2588	Chromosome	VFG038468(gb|WP_016351972)	Tap type IV pili (VF0475)	Aeromonas hydrophila ML09-119	The role of the Tap pilus remains to be elucidated, its biogenesis has strong implications in virulence in other ways. TapD, a prepilin peptidase is not only required for the processing of the prepilins before they are incorporated into the pilus filament but also for the processing of the pseudopilins of the T2SS, that are essential for the secretion of many virulence factors	tapU	Adherence	twitching ATPase	52.4	4e-111	1016	99.2
gene2589	Chromosome	VFG038464(gb|WP_011707389)	Tap type IV pili (VF0475)	Aeromonas hydrophila ML09-119	The role of the Tap pilus remains to be elucidated, its biogenesis has strong implications in virulence in other ways. TapD, a prepilin peptidase is not only required for the processing of the prepilins before they are incorporated into the pilus filament but also for the processing of the pseudopilins of the T2SS, that are essential for the secretion of many virulence factors	tapT	Adherence	twitching ATPase	73.6	2.3e-143	1294	92.1
gene2595	Chromosome	VFG013265(gb|WP_005694045)	LOS (VF0044)	Haemophilus influenzae Rd KW20	Major immunogen; LOS phosphorylcholine (ChoP) may influence invasion via interaction with PAF receptor and stimulates of inflammatory signals; LPS phase variation is characterized by the spontaneous loss and gain of oligosaccharide structures present in the outer core. the phase variable expression of LPS biosynthesis genes promotes evasion of antigen-specific host immune defences and allow colon…	orfM	Immune modulation	deoxyribonucleotide triphosphate pyrophosphatase	57.7	3.6e-61	583	96.5
gene2619	Chromosome	VFG037288(gb|WP_000603876)	Acinetobactin (VF0467)	Acinetobacter baumannii ACICU	High-affinity catechol-hydroxamate siderophore competing with host cells for iron	basG	Nutritional/Metabolic factor	acinetobactin biosynthesis protein BasF	69.9	3.9e-162	1456	98.4
gene2627	Chromosome	VFG037720(gb|WP_001027056)	AdeFGH efflux pump (VF0504)	Acinetobacter baumannii ACICU	Play a potential role in the synthesis and transport of autoinducer molecules during biofilm formation	adeG	Biofilm	cation/multidrug efflux pump	31.3	2.1e-125	1143	96.7
gene2628	Chromosome	VFG049133(gb|WP_004177236)	AcrAB (VF0568)	Klebsiella pneumoniae subsp. pneumoniae NTUH-K2044	May mediate resistance against host-derived antimicrobial peptides; associated with antibiotic resistance	acrA	Antimicrobial activity/Competitive advantage	acriflavine resistance protein A	25.5	2.8e-19	224	96.2
gene2631	Chromosome	VFG045467(gb|WP_011204972)	CdpA (VF0432)	Burkholderia pseudomallei K96243	A major c-di-GMP-specific phosphodiesterase in regulating intracellular levels of c-di-GMP, affecting diverse phenotypes such as flagellum synthesis, bacterial motility, the production of exopolysaccharides, cell-to-cell aggregation, biofilm formation, cytotoxicity, and invasion of human cells.	cdpA	Regulation	cyclic di-GMP phosphodiesterase	36.8	1.7e-75	711	61
gene2642	Chromosome	VFG039491(gb|NP_820417)	T4SS secreted effectors (VF0696)	Coxiella burnetii RSA 493	CBUA0020; CBU_0012*; CBU_0113; CBU_0122; CBU_0183; CBU_0201; CBU_0270; CBU_0295; CBU_0344*; CBU_0372; CBU_0375*; CBU_0469; CBU_0513; CBU_0534; CBU_0590; CBU_0635; CBU_0637; CBU_0820*; CBU_1048*; CBU_1079; CBU_1107*; CBU_1150*; CBU_1198; CBU_1268; CBU_1349; CBU_1370; CBU_1409; CBU_1434; CBU_1493; CBU_1495*; CBU_1525*; CBU_1530; CBU_1566; CBU_1576; CBU_1594; CBU_1607; CBU_1614; CBU_1639; CBU_1665; …	CBU_1434	Effector delivery system	Coxiella Dot/Icm type IVB secretion system translocated effector	46.2	3.2e-33	341	92.9
gene2646	Chromosome	VFG014893(gb|NP_254009)	Alginate (VF0091)	Pseudomonas aeruginosa PAO1	Allows the bacteria form biofilm; contributes to the persistence of the bacteria in the CF lung: act as an adhesin, preventing the bacteria from being expelled from the lung, and alginate slime layer makes it more difficult for phagocytes to ingest and kill the bacteria	algC	Biofilm	phosphomannomutase AlgC	27.1	1.5e-32	339	97.1
gene2653	Chromosome	VFG047708(gb|WP_003022611)	Pyrimidine biosynthesis (VF0558)	Francisella tularensis subsp. tularensis SCHU S4	Mediating bacterial resistance to reactive oxygen species (ROS) that is important for phagosomal escape	carB	Nutritional/Metabolic factor	carbamoyl phosphate synthase large subunit	56.7	0	3062	99.8
gene2654	Chromosome	VFG047726(gb|WP_003013939)	Pyrimidine biosynthesis (VF0558)	Francisella tularensis subsp. tularensis SCHU S4	Mediating bacterial resistance to reactive oxygen species (ROS) that is important for phagosomal escape	carA	Nutritional/Metabolic factor	carbamoyl phosphate synthase small subunit	48.4	6.3e-99	911	97.4
gene2711	Chromosome	VFG011626(gb|WP_002965156)	BvrR-BvrS (VF0368)	Brucella melitensis bv. 1 str. 16M	Controls the expression of genes involved with the maintenance of cell envelope integrity. These genes encode multiple members of the Omp3 family of proteins (Omp25 (also named Omp3a), Omp22 or Omp3b) as well as gene products that modify the fatty acid composition of the lipid A moiety of the LPS; controls the expression of the T4SS VirB	bvrR	Regulation	response regulator transcription factor	34.3	7.5e-34	348	96.6
gene2712	Chromosome	VFG002045(gb|WP_010930608)	BvgAS (VF0336)	Bordetella pertussis Tohama I	Positively regulate virulence genes by binding to promoter sequences, negatively regulate virulence repressed genes (vrgs) via BvgR; mediate transition between infectious (Bvg+) and non-infectious (Bvg-) phase; regulating biofilm formation	bvgS	Regulation	virulence factors two-component system sensor histidine kinase BvgS	29.6	7.7e-59	568	75.9
gene2726	Chromosome	VFG050115(gb|WP_002081542)	Cereulide (VF0583)	Bacillus cereus AH187	Highly potent emetic peptide toxin	cesA	Exotoxin	Cereulide synthetase A, CesA	26.2	5.6e-22	249	56.9
gene2743	Chromosome	VFG001206(gb|WP_002219640)	FbpABC (VF0272)	Neisseria meningitidis MC58	Encodes a periplasmic-binding protein-dependent iron transport system necessary for the utilization of iron bound to transferrin or iron chelates, FbpA is the periplasmic Fe3+ binding protein	fbpC	Nutritional/Metabolic factor	iron(III) ABC transporter, ATP-binding protein	39	9e-32	330	88.5
gene2795	Chromosome	VFG038132(gb|WP_000045495)	Capsule (VF0465)	Acinetobacter baumannii ACICU	Plays an important role in protecting bacteria from the host innate immune response	pgi	Immune modulation	glucose-6-phosphate isomerase	47	4.3e-133	1207	93.8
gene2807	Chromosome	VFG007616(gb|WP_001883957)	Flagella (VF0519)	Vibrio cholerae O1 biovar El Tor str. N16961	Contributes to the virulence of pathogenic Vibrio through adhesion or biofilm formation	motX	Motility	sodium-type flagellar protein MotX	47.6	1.5e-49	483	91.4
gene2842	Chromosome	VFG001855(gb|WP_197535493)	Hsp60 (VF0159)	Legionella pneumophila subsp. pneumophila str. Philadelphia 1	Mediate a complement-independent attachment to mammalian and amoebal host cells	htpB	Adherence	Hsp60, 60K heat shock protein HtpB	75.4	2.5e-226	2011	100
gene2849	Chromosome	VFG001824(gb|NP_217649)	DevRS (VF0317)	Mycobacterium tuberculosis H37Rv	Controls the global response to oxidative stress and low oxygen repsonse, key regulator in the oxygen starvation-induced mycobacterial dormancy response	devR/dosR	Regulation	two component transcriptional regulator DevR	29.9	7.2e-15	184	95
gene2860	Chromosome	VFG000118(gb|NP_253942)	Alginate (VF0091)	Pseudomonas aeruginosa PAO1	Allows the bacteria form biofilm; contributes to the persistence of the bacteria in the CF lung: act as an adhesin, preventing the bacteria from being expelled from the lung, and alginate slime layer makes it more difficult for phagocytes to ingest and kill the bacteria	algQ	Biofilm	Alginate regulatory protein AlgQ	33.3	1.8e-15	188	88.4
gene2869	Chromosome	VFG046465(gb|WP_003028672)	EF-Tu (VF0460)	Francisella tularensis subsp. tularensis SCHU S4	Surface-expressed elongation factor-Tu (EF-Tu) mediates attachment by interacting with host cell nucleolin	tufA	Adherence	elongation factor Tu	81.7	1.5e-193	1727	99.7
gene2875	Chromosome	VFG047431(gb|WP_003016957)	Biotin synthesis (VF0552)	Francisella tularensis subsp. tularensis SCHU S4	Critical for rapid phagosomal escape. Sequestration of biotin could restrict Francisella to the phagosome, blocking their escape and preventing them from reaching their replicative niche in the cytoplasm	bplA	Nutritional/Metabolic factor	biotin--[acetyl-CoA-carboxylase] ligase	25.5	2.1e-15	190	73.5
gene2882	Chromosome	VFG009869(gb|NP_215497)	MprAB (VF0298)	Mycobacterium tuberculosis H37Rv	Required for establishment and maintenance of persistent infection	mprB	Regulation	two component histidine-protein kinase/phosphatase MprB	28.1	6.7e-11	156	22.9
gene2886	Chromosome	VFG001817(gb|NP_216900)	Mycobactin (VF0299)	Mycobacterium tuberculosis H37Rv	Cell-association mycobactin participates in iron internalization and/or to serve as a temporary iron-holding molecule to prevent sudden influx of excess iron if the metal suddenly becomes available after a period of iron limitation	mbtA	Nutritional/Metabolic factor	Bifunctional enzyme MbtA: salicyl-AMP ligase (SAL-AMP ligase) + salicyl-S-ArCP synthetase	27.5	4.4e-28	302	80.4
gene2893	Chromosome	VFG013064(gb|WP_000089574)	Shu (VF0256)	Shigella dysenteriae Sd197	Shu heme utilization locus includes:; ShuA, TonB-denpendent heme receptor which is critical for the uptake of heme into the periplasm,; ShuT, putative periplasmic binding protein which specifically binds heme and acts as a soluble receptor for active uptake of heme into the cytoplasm; ShuU and ShuV comprise the cytoplasmic membrane permease and ATPase; ShuS, soluble cytoplasmic protein may functi…	shuA	Nutritional/Metabolic factor	outer membrane heme/hemoglobin receptor ShuA	22.4	2.6e-17	209	99.4
gene2917	Chromosome	VFG002197(gb|WP_002387027)	BopD (VF0362)	Enterococcus faecalis V583	Homologous to a sugar-binding transcriptional regulator involved in biofilm production; The actual role is unknown, but the association of enhanced biofilm formation in the presence of glucose and the possible involvement of a sugar-binding transcriptional regulator suggest a linkage to increased biofilm production in E. faecalis in the presence of specific carbohydrates	bopD	Biofilm	sugar-binding transcriptional regulator, LacI family	27	4.9e-31	325	98.5
gene2937	Chromosome	VFG001390(gb|NP_215496)	MprAB (VF0298)	Mycobacterium tuberculosis H37Rv	Required for establishment and maintenance of persistent infection	mprA	Regulation	two-component response regulator MrpA	40.9	1.8e-37	379	97.4
gene2938	Chromosome	VFG009810(gb|NP_215272)	PhoP (VF0286)	Mycobacterium tuberculosis H37Rv	Senses Mg2+ starvation, controls expression of genes involved in surface remodeling and adaptation to intracellular growth	phoR	Regulation	Possible two component system response sensor kinase membrane associated PhoR	29	5.1e-26	283	57.6
gene2940	Chromosome	VFG050279(gb|WP_000266826)	VPS (VF0615)	Vibrio cholerae O1 biovar El Tor str. N16961	Major component of the V. cholerae biofilm matrix; essential for development of three-dimensional biofilm structures	vpsG	Biofilm	exopolysaccharide biosynthesis acetyltransferase VpsG	34.8	4.9e-13	169	48
gene2950	Chromosome	VFG000332(gb|WP_005632797)	LOS (VF0044)	Haemophilus influenzae Rd KW20	Major immunogen; LOS phosphorylcholine (ChoP) may influence invasion via interaction with PAF receptor and stimulates of inflammatory signals; LPS phase variation is characterized by the spontaneous loss and gain of oligosaccharide structures present in the outer core. the phase variable expression of LPS biosynthesis genes promotes evasion of antigen-specific host immune defences and allow colon…	rfaD	Immune modulation	ADP-L-glycero-D-mannoheptose-6-epimerase	77.5	4e-144	1300	100
gene2951	Chromosome	VFG013400(gb|WP_005693429)	LOS (VF0044)	Haemophilus influenzae Rd KW20	Major immunogen; LOS phosphorylcholine (ChoP) may influence invasion via interaction with PAF receptor and stimulates of inflammatory signals; LPS phase variation is characterized by the spontaneous loss and gain of oligosaccharide structures present in the outer core. the phase variable expression of LPS biosynthesis genes promotes evasion of antigen-specific host immune defences and allow colon…	rfaF	Immune modulation	ADP-heptose-LPS heptosyltransferase II	63.7	7.4e-123	1117	98
gene2952	Chromosome	VFG000142(gb|NP_253698)	LPS (VF0085)	Pseudomonas aeruginosa PAO1	Mediates biological effects including resistance to serum killing and phagocytosis; the binding to normal CFTR (cystic fibrosis transmembrane conductance regulator) and invasion of host cells may make a contribution to virulence in the human eye; internalization by binding to normal CFTR protein expressed by airway epithelial cells followed by desquamation of bacteria-laden epithelial cells, cons…	waaC	Immune modulation	3-deoxy-D-manno-octulosonic-acid (KDO) transferase	58.4	2.5e-93	862	93.4
gene2953	Chromosome	VFG002186(gb|WP_002387129)	Capsule (VF0361)	Enterococcus faecalis V583	Contributes to host immune evasion	cpsE	Immune modulation	glycosyl transferase, group 2 family protein	24.7	5.6e-13	169	79.5
gene2959	Chromosome	VFG000142(gb|NP_253698)	LPS (VF0085)	Pseudomonas aeruginosa PAO1	Mediates biological effects including resistance to serum killing and phagocytosis; the binding to normal CFTR (cystic fibrosis transmembrane conductance regulator) and invasion of host cells may make a contribution to virulence in the human eye; internalization by binding to normal CFTR protein expressed by airway epithelial cells followed by desquamation of bacteria-laden epithelial cells, cons…	waaC	Immune modulation	3-deoxy-D-manno-octulosonic-acid (KDO) transferase	24.7	1.1e-15	193	85.8
gene2963	Chromosome	VFG001936(gb|YP_002344528)	LOS (VF0326)	Campylobacter jejuni subsp. jejuni NCTC 11168	LOS diversity is important for the ability to colonize a wide variety of hosts and intestinal niches; the ability to generate variation at high frequency, the molecular mimicry evident in LOS structure support a role in the avoidance of host defences; the similarity of LOS structures to host gangliosides and the subsequent ability to generate crossreacting antibodies forms the pathological basis …	Cj1135	Immune modulation	glucosyltransferase	26.6	4e-25	273	98.4
gene2964	Chromosome	VFG000141(gb|NP_253675)	LPS (VF0085)	Pseudomonas aeruginosa PAO1	Mediates biological effects including resistance to serum killing and phagocytosis; the binding to normal CFTR (cystic fibrosis transmembrane conductance regulator) and invasion of host cells may make a contribution to virulence in the human eye; internalization by binding to normal CFTR protein expressed by airway epithelial cells followed by desquamation of bacteria-laden epithelial cells, cons…	waaA	Immune modulation	lipopolysaccharide core biosynthesis protein WaaP	53.1	7.4e-117	1066	97.2
gene2965	Chromosome	VFG000320(gb|WP_001169234)	LPS (VF0056)	Helicobacter pylori 26695	H. pylori LPS have much lower immunobiological activities than enterobacterial LPS, thus may prolong H. pylori infection for longer; mediates a lectin-like interaction with laminin, the binding may disrupt epithelial cell-basement membrane interactions contributing to the disruption of gastric mucosal integrity and the development of gastric leakiness associated with the bacterium	kdtB	Immune modulation	lipopolysaccharide core biosynthesis protein	49	1.5e-38	387	92
gene2985	Chromosome	VFG044083(gb|NP_250948)	Pyoverdine (VF0094)	Pseudomonas aeruginosa PAO1	Effective at acquiring iron from transferrin and lactoferrin; cytotoxic due to its ability to stimulating the production of reactive oxygen species	ptxR	Nutritional/Metabolic factor	transcriptional regulator PtxR	30.3	5e-08	126	62.8
gene2986	Chromosome	VFG000104(gb|WP_000672505)	ACF (VF0127)	Vibrio cholerae O1 biovar El Tor str. N16961	Play a role in chemotaxis, thereby assisting in intestinal colonization	acfB	Others	accessory colonization factor AcfB	28.8	4e-50	492	86.1
gene2990	Chromosome	VFG001826(gb|NP_217099)	RelA (VF0287)	Mycobacterium tuberculosis H37Rv	Associated with stationary phase adaptation and long-term survival	relA	Regulation	Probable GTP pyrophosphokinase RelA (ATP:GTP 3'-pyrophosphotransferase) (PPGPP synthetase I) ((P)PPGPP synthetase) (GTP diphosphokinase)	39.3	1.9e-141	1280	99.3
gene3004	Chromosome	VFG001213(gb|NP_253236)	Type IV pili (VF0082)	Pseudomonas aeruginosa PAO1	Attaches to host cells, but not to mucin, causing a twitching motility that allows the bacteria to move along the cell surface; biofilm formation	pilS	Adherence	two-component sensor PilS	26.9	4.2e-17	205	92.6
gene3005	Chromosome	VFG001214(gb|NP_253237)	Type IV pili (VF0082)	Pseudomonas aeruginosa PAO1	Attaches to host cells, but not to mucin, causing a twitching motility that allows the bacteria to move along the cell surface; biofilm formation	pilR	Adherence	two-component response regulator PilR	37.9	1.6e-83	779	99.8
gene3010	Chromosome	VFG044082(gb|NP_250947)	Pyoverdine (VF0094)	Pseudomonas aeruginosa PAO1	Effective at acquiring iron from transferrin and lactoferrin; cytotoxic due to its ability to stimulating the production of reactive oxygen species	pvcD	Nutritional/Metabolic factor	paerucumarin biosynthesis protein PvcD	40.2	6.3e-29	305	90.4
gene3018	Chromosome	VFG038840(gb|WP_005300916)	Polar flagella (VF0473)	Aeromonas hydrophila ML09-119	Necessary for motility, adhesion and invasion; glycosylation of the flagellin may play a role in provoking a proinflammatory response	flmH	Motility	short chain dehydrogenase/reductase family oxidoreductase	42.3	2.9e-49	481	98.4
gene3082	Chromosome	VFG000033(gb|WP_010929611)	LPS (VF0033)	Bordetella pertussis Tohama I	Prevents clearance of the organism by host surfactant protein; confers protection to the bacterium from complement-mediated cell lysis	bplF	Immune modulation	lipopolysaccharide biosynthesis protein	32.1	3.5e-46	456	98.4
gene3084	Chromosome	VFG047039(gb|WP_003018140)	LPS (VF0542)	Francisella tularensis subsp. tularensis SCHU S4	A key virulence factor does not signal through, and is not an agonist of, toll like receptor 4 (TLR-4) and has little endotoxic activity	wbtL	Immune modulation	glucose-1-phosphate thymidylyltransferase	67.9	2.1e-115	1052	97.6
gene3085	Chromosome	VFG013368(gb|WP_005693225)	LOS (VF0044)	Haemophilus influenzae Rd KW20	Major immunogen; LOS phosphorylcholine (ChoP) may influence invasion via interaction with PAF receptor and stimulates of inflammatory signals; LPS phase variation is characterized by the spontaneous loss and gain of oligosaccharide structures present in the outer core. the phase variable expression of LPS biosynthesis genes promotes evasion of antigen-specific host immune defences and allow colon…	rffG	Immune modulation	dTDP-glucose 46-dehydratase	63.4	4.4e-131	1188	93.3
gene3086	Chromosome	VFG001311(gb|WP_000779494)	Capsule (VF0003)	Staphylococcus aureus subsp. aureus MW2	Prevent phagocytosis	cap8O	Immune modulation	type 8 capsular polysaccharide synthesis protein Cap8O	43.8	3.7e-92	853	98.3
gene3087	Chromosome	VFG001373(gb|WP_000758382)	Capsule (VF0144)	Streptococcus pneumoniae TIGR4	Resistant to complement deposition and masks cell wall-associated complement from being recognized by the complement receptors on phagocytes	cps4I	Immune modulation	capsular polysaccharide biosynthesis protein Cps4I	51.4	2.3e-104	958	92.9
gene3089	Chromosome	VFG013508(gb|WP_005694200)	LOS (VF0044)	Haemophilus influenzae Rd KW20	Major immunogen; LOS phosphorylcholine (ChoP) may influence invasion via interaction with PAF receptor and stimulates of inflammatory signals; LPS phase variation is characterized by the spontaneous loss and gain of oligosaccharide structures present in the outer core. the phase variable expression of LPS biosynthesis genes promotes evasion of antigen-specific host immune defences and allow colon…	wecA	Immune modulation	undecaprenyl-phosphate alpha-N-acetylglucosaminyltransferase	57.9	9e-119	1082	94
gene3127	Chromosome	VFG001931(gb|YP_002344858)	CadF (VF0322)	Campylobacter jejuni subsp. jejuni NCTC 11168	37 kDa outer-membrane protein mediating the binding of the organism to the extracellular matrix component fibronectin, which in turn stimulates a signal transduction pathway	cadF	Adherence	outer membrane fibronectin-binding protein	40.7	9.1e-18	209	53.4
gene3137	Chromosome	VFG038348(gb|WP_005320755)	T3SS (VF0479)	Aeromonas salmonicida subsp. salmonicida A449	A needle-like structure, often described as an "injectisome" that can inject effectors directly into the cytoplasm of target cells; five effectors have been described: AexT, AexU, AopP, AopH and AopO; AexT and AexU are bifunctional toxins that contain a GTPase activating domain, allowing the interruption of host cell-signalling pathways and an ADP-ribosylating domain that can disrupt the host cyt…	ascN	Effector delivery system	Type III secretion system ATPase	31.8	1.1e-44	444	75.8
gene3139	Chromosome	VFG006672(gb|WP_001128709)	Flagella (VF0051)	Helicobacter pylori 26695	Confers motility, allows the bacteria to penetrate and colonize the gastric mucus layer. The lumenal pH of the fasting human stomach is <2, but with the gastric mucus there is a pH gradient that ranges from pH 2 at the luminal surface to nearly neutral pH at the epithelial cell surface, so entry into the gastric mucus layer is important for H. pylori to escape extremely low pH	fliI	Motility	flagellum-specific ATP synthase FliI	30	2.3e-32	338	68.2
pA_gene0013	PlasmidA	VFG002197(gb|WP_002387027)	BopD (VF0362)	Enterococcus faecalis V583	Homologous to a sugar-binding transcriptional regulator involved in biofilm production; The actual role is unknown, but the association of enhanced biofilm formation in the presence of glucose and the possible involvement of a sugar-binding transcriptional regulator suggest a linkage to increased biofilm production in E. faecalis in the presence of specific carbohydrates	bopD	Biofilm	sugar-binding transcriptional regulator, LacI family	22	6.3e-15	186	98.8
pA_gene0025	PlasmidA	VFG001269(gb|WP_010929996)	Cya (VF0028)	Bordetella pertussis Tohama I	Bifunctional toxin harboring both adenylate cyclase and hemolytic activities; functions primarily as an anti-inflammatory factor	cyaB	Exotoxin	cyclolysin secretion ATP-binding protein	29.2	2.2e-55	537	91.9
pA_gene0026	PlasmidA	VFG000025(gb|WP_010929995)	Cya (VF0028)	Bordetella pertussis Tohama I	Bifunctional toxin harboring both adenylate cyclase and hemolytic activities; functions primarily as an anti-inflammatory factor	cyaA	Exotoxin	bifunctional hemolysin-adenylate cyclase precursor	37.1	4.1e-20	237	15.3
pA_gene0043	PlasmidA	VFG040705(gb|WP_011191158)	TlyC (VF0489)	Rickettsia typhi str. Wilmington	Plays a role in phagosomal escape by rickettsiae	tlyC	Exoenzyme	hemolysin C	24.7	8.8e-17	203	54.9
pA_gene0079	PlasmidA	VFG049144(gb|WP_002892069)	AcrAB (VF0568)	Klebsiella pneumoniae subsp. pneumoniae NTUH-K2044	May mediate resistance against host-derived antimicrobial peptides; associated with antibiotic resistance	acrB	Antimicrobial activity/Competitive advantage	acriflavine resistance protein B	69.3	0	3652	99.7
pA_gene0080	PlasmidA	VFG049133(gb|WP_004177236)	AcrAB (VF0568)	Klebsiella pneumoniae subsp. pneumoniae NTUH-K2044	May mediate resistance against host-derived antimicrobial peptides; associated with antibiotic resistance	acrA	Antimicrobial activity/Competitive advantage	acriflavine resistance protein A	54.9	1.4e-104	960	95.5
pA_gene0082	PlasmidA	VFG037028(gb|WP_002218620)	KatA (VF0454)	Neisseria meningitidis MC58	Detoxifies H2O2; Protects against ROS (Reactive oxygen species), a family of chemical that are oxidized version of molecular oxygen, including hydrogen peroxide, superoxide and hydroxyl radicals	katA	Stress survival	catalase	72.7	9.4e-212	1885	93.7
pA_gene0084	PlasmidA	VFG047654(gb|WP_003020284)	GadC (VF0555)	Francisella tularensis subsp. tularensis SCHU S4	Glutamate permease GadC helps the bacterium to resist the oxidative stress generated by the NADPH oxidase. This transporter is critically required for proper bacterial phagosomal escape	gadC	Nutritional/Metabolic factor	glutamate:gamma-aminobutyric acid antiporter family protein	31.4	1.3e-64	616	93.4
pA_gene0085	PlasmidA	VFG047654(gb|WP_003020284)	GadC (VF0555)	Francisella tularensis subsp. tularensis SCHU S4	Glutamate permease GadC helps the bacterium to resist the oxidative stress generated by the NADPH oxidase. This transporter is critically required for proper bacterial phagosomal escape	gadC	Nutritional/Metabolic factor	glutamate:gamma-aminobutyric acid antiporter family protein	30.5	2.9e-53	518	92.5
pA_gene0087	PlasmidA	VFG001214(gb|NP_253237)	Type IV pili (VF0082)	Pseudomonas aeruginosa PAO1	Attaches to host cells, but not to mucin, causing a twitching motility that allows the bacteria to move along the cell surface; biofilm formation	pilR	Adherence	two-component response regulator PilR	25.9	7.9e-24	263	96.9
pA_gene0088	PlasmidA	VFG038760(gb|WP_016351312)	Polar flagella (VF0473)	Aeromonas hydrophila ML09-119	Necessary for motility, adhesion and invasion; glycosylation of the flagellin may play a role in provoking a proinflammatory response	flrB	Motility	two-component sensor kinase	25.3	1.9e-14	185	30.5
pA_gene0106	PlasmidA	VFG001226(gb|NP_249100)	Type IV pili (VF0082)	Pseudomonas aeruginosa PAO1	Attaches to host cells, but not to mucin, causing a twitching motility that allows the bacteria to move along the cell surface; biofilm formation	pilH	Adherence	twitching motility protein PilH	29.3	2.4e-10	148	23
pA_gene0111	PlasmidA	VFG046628(gb|WP_003020689)	Capsule (VF0543)	Francisella tularensis subsp. tularensis SCHU S4	Providing a stealth shield that prevents the host immune system from detecting this potent pathogen	FTT_RS04105	Immune modulation	sugar transferase	44.9	2.1e-35	361	92.9
pA_gene0121	PlasmidA	VFG000031(gb|WP_010929609)	LPS (VF0033)	Bordetella pertussis Tohama I	Prevents clearance of the organism by host surfactant protein; confers protection to the bacterium from complement-mediated cell lysis	bplH	Immune modulation	putative glycosyl transferase	33.3	1.7e-17	209	50
pA_gene0123	PlasmidA	VFG050281(gb|WP_001909517)	VPS (VF0615)	Vibrio cholerae O1 biovar El Tor str. N16961	Major component of the V. cholerae biofilm matrix; essential for development of three-dimensional biofilm structures	vpsI	Biofilm	exopolysaccharide biosynthesis glycosyltransferase VpsI	30.5	9.5e-17	202	46.9
pA_gene0125	PlasmidA	VFG000120(gb|NP_253949)	Alginate (VF0091)	Pseudomonas aeruginosa PAO1	Allows the bacteria form biofilm; contributes to the persistence of the bacteria in the CF lung: act as an adhesin, preventing the bacteria from being expelled from the lung, and alginate slime layer makes it more difficult for phagocytes to ingest and kill the bacteria	algZ	Biofilm	sigma factor AlgU	34.3	3.9e-25	276	36.4
pA_gene0126	PlasmidA	VFG000449(gb|NP_459544)	Type 1 fimbriae (VF0102)	Salmonella enterica subsp. enterica serovar Typhimurium str. LT2	The adhesin FimH mediates T3SS1-independent uptake in murine DCs.	fimZ	Adherence	DNA-binding response regulator	24.8	3.9e-07	118	51.1
pA_gene0129	PlasmidA	VFG037664(gb|WP_001061322)	PNAG (VF0472)	Acinetobacter baumannii ACICU	Critical for biofilm formation	pgaB	Biofilm	poly-beta-1,6-N-acetyl-D-glucosamine N-deacetylase PgaB	31.2	9.5e-52	506	56.6
pA_gene0130	PlasmidA	VFG037678(gb|WP_000866237)	PNAG (VF0472)	Acinetobacter baumannii ACICU	Critical for biofilm formation	pgaC	Biofilm	poly-beta-1,6 N-acetyl-D-glucosamine synthase	51.2	6.3e-124	1127	95.4
pA_gene0137	PlasmidA	VFG044083(gb|NP_250948)	Pyoverdine (VF0094)	Pseudomonas aeruginosa PAO1	Effective at acquiring iron from transferrin and lactoferrin; cytotoxic due to its ability to stimulating the production of reactive oxygen species	ptxR	Nutritional/Metabolic factor	transcriptional regulator PtxR	28	1.8e-16	199	85.5
pA_gene0147	PlasmidA	VFG002045(gb|WP_010930608)	BvgAS (VF0336)	Bordetella pertussis Tohama I	Positively regulate virulence genes by binding to promoter sequences, negatively regulate virulence repressed genes (vrgs) via BvgR; mediate transition between infectious (Bvg+) and non-infectious (Bvg-) phase; regulating biofilm formation	bvgS	Regulation	virulence factors two-component system sensor histidine kinase BvgS	32.1	1.6e-50	496	52.3
pA_gene0155	PlasmidA	VFG045467(gb|WP_011204972)	CdpA (VF0432)	Burkholderia pseudomallei K96243	A major c-di-GMP-specific phosphodiesterase in regulating intracellular levels of c-di-GMP, affecting diverse phenotypes such as flagellum synthesis, bacterial motility, the production of exopolysaccharides, cell-to-cell aggregation, biofilm formation, cytotoxicity, and invasion of human cells.	cdpA	Regulation	cyclic di-GMP phosphodiesterase	32.8	3.3e-31	327	65.1
pA_gene0157	PlasmidA	VFG035923(gb|WP_000621745)	Dispersin (VF0215)	Escherichia coli O44:H18 042	Promotes dispersal of EAEC on the intestinal mucosa to establish new foci of infection and facilitate efficient colonization via bacterial dispersal	aatC	Others	ATP-binding protein AatC	33.8	4.9e-22	250	29.2
pA_gene0165	PlasmidA	VFG001206(gb|WP_002219640)	FbpABC (VF0272)	Neisseria meningitidis MC58	Encodes a periplasmic-binding protein-dependent iron transport system necessary for the utilization of iron bound to transferrin or iron chelates, FbpA is the periplasmic Fe3+ binding protein	fbpC	Nutritional/Metabolic factor	iron(III) ABC transporter, ATP-binding protein	43.7	2.5e-57	552	78.3
pA_gene0169	PlasmidA	VFG038376(gb|WP_164927604)	T6SS (VF0480)	Aeromonas hydrophila subsp. hydrophila ATCC 7966	A phagetail-spike-like injectisome to translocate virulence determinants directly into the host cell cytoplasm; Four effectors of the T6SS have so far been characterized, Hcp1, Vgr1, Vgr2 and Vgr3; Hcp is a powerful effector substrate and once translocated into the targeted host cell cytoplasm, apoptosis ensues following caspase 3 activation; Hcp paralyzes macrophages to prevent phagocytosis;Vgr1…	atsD	Effector delivery system	Type VI secretion system protein	52.3	1.9e-115	1054	96.9
pA_gene0174	PlasmidA	VFG038367(gb|WP_011705045)	T6SS secreted effectors (VF0651)	Aeromonas hydrophila subsp. hydrophila ATCC 7966	VgrG1 (ADPRT. Disruption of the actin cytoskeleton. )	vgrG1	Effector delivery system	Type VI secretion system effector VgrG1, ADP-ribosyltransferase	77	8.59999999979e-314	2766	99.3
pA_gene0175	PlasmidA	VFG038365(gb|WP_011705044)	T6SS (VF0480)	Aeromonas hydrophila subsp. hydrophila ATCC 7966	A phagetail-spike-like injectisome to translocate virulence determinants directly into the host cell cytoplasm; Four effectors of the T6SS have so far been characterized, Hcp1, Vgr1, Vgr2 and Vgr3; Hcp is a powerful effector substrate and once translocated into the targeted host cell cytoplasm, apoptosis ensues following caspase 3 activation; Hcp paralyzes macrophages to prevent phagocytosis;Vgr1…	hcp1	Effector delivery system	HcpA-like protein	94.8	3.4e-97	893	100
pA_gene0177	PlasmidA	VFG001228(gb|NP_249102)	Type IV pili (VF0082)	Pseudomonas aeruginosa PAO1	Attaches to host cells, but not to mucin, causing a twitching motility that allows the bacteria to move along the cell surface; biofilm formation	pilJ	Adherence	twitching motility protein PilJ	27.9	1.1e-31	333	50.3
pA_gene0188	PlasmidA	VFG050167(gb|WP_000038461)	K1 capsule (VF0239)	Escherichia coli O45:K1:H7 str. S88	Confers invasiveness, modulates trafficking of E. coli-containing vacuoles and enhances intracellular bacterial survival in brain microvascular endothelial cells (BMECs)	neuD	Invasion	NeuD protein involved in sialic acid synthesis	40.4	4.7e-07	116	27.5
pA_gene0200	PlasmidA	VFG001814(gb|NP_215678)	Nitrate reductase (VF0302)	Mycobacterium tuberculosis H37Rv	Nitrate respiration helps the bacteria to survive in O2-depleted areas of inflammatory or necrotic tissue	narH	Nutritional/Metabolic factor	nitrate reductase subunit beta	45.2	2.2e-21	240	45.1
pA_gene0207	PlasmidA	VFG045349(gb|WP_000092542)	FdeC (VF0506)	Escherichia coli O45:K1:H7 str. S88	Binding to epithelial cells and collagen I, II, V, VI; aggregation; kidney and bladder colonization	fdeC	Adherence	adhesin FdeC	32.8	5.8e-50	491	48.4
pA_gene0208	PlasmidA	VFG001390(gb|NP_215496)	MprAB (VF0298)	Mycobacterium tuberculosis H37Rv	Required for establishment and maintenance of persistent infection	mprA	Regulation	two-component response regulator MrpA	35	3.8e-35	359	96.5
pA_gene0209	PlasmidA	VFG038760(gb|WP_016351312)	Polar flagella (VF0473)	Aeromonas hydrophila ML09-119	Necessary for motility, adhesion and invasion; glycosylation of the flagellin may play a role in provoking a proinflammatory response	flrB	Motility	two-component sensor kinase	24.4	8.5e-11	154	26.6
pA_gene0211	PlasmidA	VFG000574(gb|NP_462662)	MgtBC (VF0106)	Salmonella enterica subsp. enterica serovar Typhimurium str. LT2	MgtA and MgtB are not required for intracellular survival or for virulence, MgtC is essential for both functions	mgtB	Nutritional/Metabolic factor	Mg2+ transport protein	26	1.9e-13	176	35.1
pA_gene0218	PlasmidA	VFG013286(gb|WP_005694325)	LOS (VF0044)	Haemophilus influenzae Rd KW20	Major immunogen; LOS phosphorylcholine (ChoP) may influence invasion via interaction with PAF receptor and stimulates of inflammatory signals; LPS phase variation is characterized by the spontaneous loss and gain of oligosaccharide structures present in the outer core. the phase variable expression of LPS biosynthesis genes promotes evasion of antigen-specific host immune defences and allow colon…	galE	Immune modulation	UDP-glucose 4-epimerase	60.4	6.8e-121	1100	98
pA_gene0224	PlasmidA	VFG044083(gb|NP_250948)	Pyoverdine (VF0094)	Pseudomonas aeruginosa PAO1	Effective at acquiring iron from transferrin and lactoferrin; cytotoxic due to its ability to stimulating the production of reactive oxygen species	ptxR	Nutritional/Metabolic factor	transcriptional regulator PtxR	29.6	1.4e-26	286	96.3
pA_gene0230	PlasmidA	VFG001231(gb|NP_249104)	Type IV pili (VF0082)	Pseudomonas aeruginosa PAO1	Attaches to host cells, but not to mucin, causing a twitching motility that allows the bacteria to move along the cell surface; biofilm formation	chpA	Adherence	still frameshift probable component of chemotactic signal transduction system	33.7	1.9e-06	112	33.3
pA_gene0231	PlasmidA	VFG000120(gb|NP_253949)	Alginate (VF0091)	Pseudomonas aeruginosa PAO1	Allows the bacteria form biofilm; contributes to the persistence of the bacteria in the CF lung: act as an adhesin, preventing the bacteria from being expelled from the lung, and alginate slime layer makes it more difficult for phagocytes to ingest and kill the bacteria	algZ	Biofilm	sigma factor AlgU	37.1	9.1e-26	280	62.9
pA_gene0235	PlasmidA	VFG002059(gb|NP_248763)	HSI-1 (VF0334)	Pseudomonas aeruginosa PAO1	Play role in chronic P. aeruginosa infections	tagT	Effector delivery system	type VI secretion associated protein TagT, ATP-binding component of ABC transporter	37.7	1e-27	295	90.3
